# Supplementary material for: N-(5-Sulfanyl­idene-4,5-dihydro-1,3,4-thia­diazol-2-yl)acetamide dimethyl sulfoxide disolvate
Source: Acta Crystallogr Sect E Struct Rep Online. 2011 Dec 23;68(Pt 1):o224. doi: 10.1107/S1600536811054298 (PMC3254557; doi:10.1107/S1600536811054298)
Supplement: Supplementary file 1 [file e-68-0o224-sup1.cif]

##############################################################################
#                                                                            #
# This CIF contains the data in a paper accepted for publication in          #
# Acta Crystallographica Section E. It conforms to the requirements of       #
# Notes for Authors for Acta Crystallographica Section E, and has been       #
# peer reviewed under the auspices of the IUCr Commission on Journals.       #
#                                                                            #
# Full details of the Crystallographic Information File format               #
# are given in the paper "The Crystallographic Information File (CIF):       #
# a New Standard Archive File for Crystallography" by S. R. Hall, F. H.      #
# Allen and I. D. Brown [Acta Cryst. (1991), A47, 655-685].                  #
#                                                                            #
# The current version of the core CIF dictionary is obtainable from          #
# ftp://ftp.iucr.org/pub/cif_core.dic.                                       #
#                                                                            #
# Software is freely available for graphical display of the structure(s)     #
# in this CIF. For information consult the CIF software page                 #
# http://www.iucr.org/resources/cif/software.                                #
#                                                                            #
# This file may be used for bona fide research purposes within the           #
# scientific community so long as proper attribution is given to the journal # 
# article from which it was obtained.                                        #
#                                                                            #
##############################################################################
data_global
_audit_creation_method     'WinGX routine CIF_UPDATE'
_audit_conform_dict_name     cif_core.dic
_audit_conform_dict_version     2.4
_journal_data_validation_number     ?
_journal_date_recd_electronic     2011-12-07
_journal_date_accepted     2011-12-16
_journal_name_full     'Acta Crystallographica, Section E'
_journal_year     2012
_journal_volume     68
_journal_issue      1
_journal_page_first     o224
_journal_page_last     o224
_journal_paper_category     QO
_journal_paper_doi     10.1107/S1600536811054298
_journal_coeditor_code     IS5026
_publ_contact_author_name     'Sung Kwon Kang'
_publ_contact_author_address
;
Department of Chemistry
Chungnam National University
Daejeon 305-764
Republic of Korea
;
_publ_contact_author_email     skkang@cnu.ac.kr
_publ_contact_author_fax      8E307(4)
_publ_contact_author_phone      8E307(4)
_publ_section_title
;
<i>N</i>-(5-Sulfanylidene-4,5-dihydro-1,3,4-thiadiazol-2-yl)acetamide dimethyl
sulfoxide disolvate
;
loop_
    _publ_author_name
    _publ_author_address
    'Kang, Sung Kwon'
;
Department of Chemistry,
Chungnam National University,
Daejeon 305-764,
Republic of Korea
;
    'Cho, Nam Sook'
;
Department of Chemistry,
Chungnam National University,
Daejeon 305-764,
Republic of Korea
;
    'Jang, Siyoung'
;
Department of Chemistry,
Chungnam National University,
Daejeon 305-764,
Republic of Korea
;
_publ_section_synopsis     .
data_I
_audit_creation_method     'WinGX routine CIF_UPDATE'
_chemical_name_systematic
;
<i>N</i>-(5-Sulfanylidene-4,5-dihydro-1,3,4-thiadiazol-2-yl)acetamide
dimethyl sulfoxide disolvate
;
_chemical_formula_moiety     'C4 H5 N3 O S2, 2(C2 H6 O S)'
_chemical_formula_sum     'C8 H17 N3 O3 S4'
_chemical_formula_iupac     'C4 H5 N3 O S2, 2C2 H6 O S'
_chemical_formula_weight     331.49
_symmetry_cell_setting     triclinic
_symmetry_space_group_name_H-M     'P -1'
_symmetry_space_group_name_Hall     '-P 1'
loop_
    _symmetry_equiv_pos_as_xyz
    'x, y, z'
    '-x, -y, -z'
_cell_length_a     7.090(2)
_cell_length_b     9.982(3)
_cell_length_c     11.513(3)
_cell_angle_alpha     100.872(6)
_cell_angle_beta     96.827(4)
_cell_angle_gamma     91.359(4)
_cell_volume     793.6(4)
_cell_formula_units_Z     2
_cell_measurement_reflns_used     8583
_cell_measurement_theta_min     2.48
_cell_measurement_theta_max     27.91
_cell_measurement_temperature     296(2)
_exptl_crystal_description     block
_exptl_crystal_colour     colourless
_exptl_crystal_size_max     0.28
_exptl_crystal_size_mid     0.18
_exptl_crystal_size_min     0.13
_exptl_crystal_density_diffrn     1.387
_exptl_crystal_density_method     'not measured'
_exptl_crystal_F_000     348
_exptl_absorpt_coefficient_mu     0.602
_exptl_absorpt_correction_type     multi-scan
_exptl_absorpt_process_details     '(SADABS; Bruker, 2002)'
_exptl_absorpt_correction_T_min     0.894
_exptl_absorpt_correction_T_max     0.916
_exptl_special_details     ?
_diffrn_ambient_temperature     296(2)
_diffrn_radiation_type     MoK\a
_diffrn_radiation_wavelength     0.71073
_diffrn_radiation_monochromator     graphite
_diffrn_measurement_device_type     'Bruker SMART CCD area-detector'
_diffrn_measurement_method     '\f and \w scans'
_diffrn_reflns_number     24389
_diffrn_reflns_av_R_equivalents     0.1799
_diffrn_reflns_theta_min     1.82
_diffrn_reflns_theta_max     26.49
_diffrn_reflns_theta_full     26.49
_diffrn_measured_fraction_theta_max     1
_diffrn_measured_fraction_theta_full     1
_diffrn_reflns_limit_h_min     -8
_diffrn_reflns_limit_h_max     8
_diffrn_reflns_limit_k_min     -12
_diffrn_reflns_limit_k_max     12
_diffrn_reflns_limit_l_min     -14
_diffrn_reflns_limit_l_max     14
_refine_special_details
;
Refinement of <i>F</i>^2^ against ALL reflections. The weighted <i>R</i>-factor
<i>wR</i> and goodness of fit <i>S</i> are based on <i>F</i>^2^, conventional
<i>R</i>-factors <i>R</i> are based on <i>F</i>, with <i>F</i> set to zero for
negative <i>F</i>^2^. The threshold expression of <i>F</i>^2^ >
2\s(<i>F</i>^2^) is used only for calculating <i>R</i>-factors(gt) <i>etc</i>.
and is not relevant to the choice of reflections for refinement.
<i>R</i>-factors based on <i>F</i>^2^ are statistically about twice as large
as those based on <i>F</i>, and <i>R</i>- factors based on ALL data will be
even larger.
;
_reflns_number_total     3292
_reflns_number_gt     2625
_reflns_threshold_expression     I>2\s(I)
_refine_ls_structure_factor_coef     Fsqd
_refine_ls_matrix_type     full
_refine_ls_R_factor_all     0.048
_refine_ls_R_factor_gt     0.0388
_refine_ls_wR_factor_ref     0.117
_refine_ls_goodness_of_fit_ref     1.059
_refine_ls_restrained_S_all     1.064
_refine_ls_number_reflns     3292
_refine_ls_number_parameters     245
_refine_ls_number_restraints     7
_refine_ls_hydrogen_treatment     mixed
_refine_ls_weighting_scheme     calc
_refine_ls_weighting_details
         'calc w=1/[\s^2^(Fo^2^)+(0.0538P)^2^+0.0160P] where P=(Fo^2^+2Fc^2^)/3'
_atom_sites_solution_hydrogens     geom
_atom_sites_solution_primary     direct
_atom_sites_solution_secondary     difmap
_refine_ls_shift/su_max     0
_refine_ls_shift/su_mean     0
_refine_diff_density_max     0.22
_refine_diff_density_min     -0.351
_refine_ls_extinction_method     none
loop_
    _atom_type_symbol
    _atom_type_description
    _atom_type_scat_dispersion_real
    _atom_type_scat_dispersion_imag
    _atom_type_scat_source
    C C 0.0033 0.0016 'International Tables Vol C Tables 4.2.6.8 and 6.1.1.4'
    H H 0 0 'International Tables Vol C Tables 4.2.6.8 and 6.1.1.4'
    N N 0.0061 0.0033 'International Tables Vol C Tables 4.2.6.8 and 6.1.1.4'
    O O 0.0106 0.006 'International Tables Vol C Tables 4.2.6.8 and 6.1.1.4'
    S S 0.1246 0.1234 'International Tables Vol C Tables 4.2.6.8 and 6.1.1.4'
_computing_data_collection     'SMART (Bruker, 2002)'
_computing_cell_refinement     'SAINT (Bruker, 2002)'
_computing_data_reduction     'SAINT (Bruker, 2002)'
_computing_structure_solution     'SHELXS97 (Sheldrick, 2008)'
_computing_structure_refinement     'SHELXL97 (Sheldrick, 2008)'
_computing_molecular_graphics     'ORTEP-3 (Farrugia, 1997)'
_computing_publication_material     'WinGX (Farrugia, 1999)'
loop_
    _atom_site_type_symbol
    _atom_site_label
    _atom_site_fract_x
    _atom_site_fract_y
    _atom_site_fract_z
    _atom_site_U_iso_or_equiv
    _atom_site_adp_type
    _atom_site_calc_flag
    _atom_site_refinement_flags
    _atom_site_occupancy
    _atom_site_disorder_assembly
    _atom_site_disorder_group
    C C1 0.2794(2) 0.12725(17) 0.77693(18) 0.0551(4) Uani d . 1 . .
    S S2 0.26666(7) 0.02071(4) 0.63771(4) 0.05621(17) Uani d . 1 . .
    C C3 0.2555(2) 0.16373(16) 0.57197(17) 0.0504(4) Uani d . 1 . .
    N N4 0.2592(2) 0.27936(14) 0.64572(16) 0.0618(4) Uani d . 1 . .
    N N5 0.2732(2) 0.25591(15) 0.75980(16) 0.0604(4) Uani d D 1 . .
    H H5 0.277(4) 0.323(2) 0.822(2) 0.113(10) Uiso d D 1 . .
    S S6 0.29892(10) 0.07416(6) 0.90641(5) 0.0767(2) Uani d . 1 . .
    N N7 0.2429(2) 0.15853(15) 0.45173(15) 0.0566(4) Uani d . 1 . .
    H H7 0.238(3) 0.237(2) 0.432(2) 0.070(6) Uiso d . 1 . .
    C C8 0.2374(3) 0.03883(18) 0.36972(18) 0.0577(5) Uani d . 1 . .
    C C9 0.2250(3) 0.0526(2) 0.2426(2) 0.0721(6) Uani d . 1 . .
    H H9A 0.2405 0.1472 0.2382 0.108 Uiso calc R 1 . .
    H H9B 0.103 0.0168 0.2017 0.108 Uiso calc R 1 . .
    H H9C 0.3234 0.0026 0.2058 0.108 Uiso calc R 1 . .
    O O10 0.2408(2) -0.07095(13) 0.40190(14) 0.0768(4) Uani d . 1 . .
    S S11 0.14717(14) 0.51941(8) 0.37275(8) 0.0627(4) Uani d PD 0.605(2) A 1
    O O12 0.2642(8) 0.3906(8) 0.3592(8) 0.0824(17) Uani d P 0.605(2) A 1
    C C13 0.265(2) 0.6272(13) 0.5029(11) 0.101(4) Uani d PD 0.605(2) A 1
    H H13A 0.2399 0.5925 0.5721 0.151 Uiso calc PR 0.605(2) A 1
    H H13B 0.2205 0.7179 0.5081 0.151 Uiso calc PR 0.605(2) A 1
    H H13C 0.4 0.6296 0.4989 0.151 Uiso calc PR 0.605(2) A 1
    C C14 0.2160(13) 0.6060(7) 0.2625(7) 0.068(3) Uani d P 0.605(2) A 1
    H H14A 0.1725 0.5532 0.1848 0.102 Uiso calc PR 0.605(2) A 1
    H H14B 0.352 0.6181 0.2719 0.102 Uiso calc PR 0.605(2) A 1
    H H14C 0.1607 0.6936 0.271 0.102 Uiso calc PR 0.605(2) A 1
    S S11A 0.3122(2) 0.52142(13) 0.37732(12) 0.0645(5) Uani d PD 0.395(2) A 2
    O O12A 0.1799(11) 0.3913(11) 0.3575(12) 0.076(2) Uani d P 0.395(2) A 2
    C C13A 0.231(3) 0.6329(17) 0.4958(14) 0.080(4) Uani d PD 0.395(2) A 2
    H H13D 0.2722 0.6043 0.5693 0.12 Uiso calc PR 0.395(2) A 2
    H H13E 0.0943 0.6316 0.4838 0.12 Uiso calc PR 0.395(2) A 2
    H H13F 0.2811 0.7239 0.499 0.12 Uiso calc PR 0.395(2) A 2
    C C14A 0.220(3) 0.6115(17) 0.2720(14) 0.114(7) Uani d PD 0.395(2) A 2
    H H14D 0.2269 0.5592 0.1938 0.171 Uiso calc PR 0.395(2) A 2
    H H14E 0.2912 0.6967 0.2821 0.171 Uiso calc PR 0.395(2) A 2
    H H14F 0.0893 0.6289 0.2815 0.171 Uiso calc PR 0.395(2) A 2
    S S15 0.30211(9) 0.63050(5) 0.96900(5) 0.0570(2) Uani d P 0.8629(18) B 1
    O O16 0.2521(8) 0.4816(3) 0.9404(3) 0.0775(9) Uani d P 0.8629(18) B 1
    C C17 0.0886(7) 0.7112(4) 0.9385(3) 0.0873(8) Uani d P 0.8629(18) B 1
    H H17A 0.0047 0.6992 0.9957 0.131 Uiso calc PR 0.8629(18) B 1
    H H17B 0.029 0.6716 0.8598 0.131 Uiso calc PR 0.8629(18) B 1
    H H17C 0.1156 0.807 0.9433 0.131 Uiso calc PR 0.8629(18) B 1
    C C18 0.4168(7) 0.6718(6) 0.8504(5) 0.096(2) Uani d P 0.8629(18) B 1
    H H18A 0.5394 0.6329 0.8514 0.144 Uiso calc PR 0.8629(18) B 1
    H H18B 0.432 0.7692 0.8598 0.144 Uiso calc PR 0.8629(18) B 1
    H H18C 0.341 0.6355 0.7758 0.144 Uiso calc PR 0.8629(18) B 1
    S S15A 0.2077(7) 0.6133(4) 0.8695(4) 0.0785(16) Uani d PD 0.1371(18) B 2
    O O16A 0.235(6) 0.4742(18) 0.8952(17) 0.085(7) Uani d PD 0.1371(18) B 2
    C C17A 0.136(4) 0.735(3) 0.9939(13) 0.084(9) Uani d PD 0.1371(18) B 2
    H H17D 0.0093 0.7106 1.0059 0.126 Uiso calc PR 0.1371(18) B 2
    H H17E 0.141 0.8248 0.9765 0.126 Uiso calc PR 0.1371(18) B 2
    H H17F 0.2215 0.732 1.0647 0.126 Uiso calc PR 0.1371(18) B 2
    C C18A 0.444(3) 0.679(2) 0.876(3) 0.074(9) Uani d PD 0.1371(18) B 2
    H H18D 0.5276 0.6042 0.8642 0.111 Uiso calc PR 0.1371(18) B 2
    H H18E 0.4821 0.7358 0.9524 0.111 Uiso calc PR 0.1371(18) B 2
    H H18F 0.4509 0.7311 0.8146 0.111 Uiso calc PR 0.1371(18) B 2
loop_
    _atom_site_aniso_label
    _atom_site_aniso_U_11
    _atom_site_aniso_U_22
    _atom_site_aniso_U_33
    _atom_site_aniso_U_12
    _atom_site_aniso_U_13
    _atom_site_aniso_U_23
    C1 0.0548(10) 0.0387(8) 0.0736(12) 0.0039(7) 0.0097(8) 0.0141(8)
    S2 0.0670(3) 0.0319(2) 0.0721(3) 0.00558(19) 0.0085(2) 0.0157(2)
    C3 0.0503(9) 0.0337(8) 0.0705(12) 0.0047(7) 0.0102(8) 0.0162(7)
    N4 0.0803(11) 0.0341(7) 0.0735(11) 0.0070(7) 0.0120(8) 0.0148(7)
    N5 0.0752(10) 0.0376(8) 0.0700(11) 0.0056(7) 0.0123(8) 0.0125(7)
    S6 0.1065(5) 0.0548(3) 0.0725(4) 0.0054(3) 0.0090(3) 0.0227(3)
    N7 0.0644(9) 0.0363(7) 0.0729(11) 0.0053(6) 0.0091(7) 0.0196(7)
    C8 0.0561(10) 0.0457(9) 0.0719(12) 0.0033(8) 0.0072(9) 0.0132(8)
    C9 0.0815(14) 0.0619(12) 0.0734(14) 0.0056(10) 0.0078(11) 0.0155(10)
    O10 0.1132(12) 0.0372(7) 0.0806(10) 0.0058(7) 0.0118(9) 0.0129(6)
    S11 0.0750(8) 0.0494(5) 0.0673(6) -0.0013(4) 0.0127(4) 0.0184(4)
    O12 0.120(4) 0.0437(17) 0.093(3) 0.019(3) 0.030(4) 0.0259(16)
    C13 0.151(8) 0.073(6) 0.066(5) 0.012(4) -0.019(4) 0.000(4)
    C14 0.116(6) 0.040(3) 0.057(4) -0.003(3) 0.007(3) 0.032(3)
    S11A 0.0768(12) 0.0559(8) 0.0666(8) 0.0172(6) 0.0152(6) 0.0216(6)
    O12A 0.115(6) 0.036(2) 0.079(4) 0.008(4) 0.003(5) 0.020(2)
    C13A 0.123(9) 0.061(7) 0.064(8) 0.008(5) 0.031(7) 0.020(5)
    C14A 0.151(16) 0.097(9) 0.089(10) 0.037(8) 0.025(9) -0.004(7)
    S15 0.0831(4) 0.0407(3) 0.0477(4) 0.0060(2) 0.0121(3) 0.0067(2)
    O16 0.117(2) 0.0372(13) 0.080(2) 0.0071(13) 0.026(2) 0.0065(14)
    C17 0.096(2) 0.0585(18) 0.11 0.0158(16) 0.019(3) 0.019(2)
    C18 0.126(4) 0.093(3) 0.073(3) -0.013(3) 0.045(3) 0.012(2)
    S15A 0.106(3) 0.056(2) 0.068(3) 0.000(2) -0.002(2) 0.0071(18)
    O16A 0.159(16) 0.023(6) 0.064(13) -0.004(7) 0.029(14) -0.021(7)
    C17A 0.15(3) 0.077(14) 0.039(8) 0.048(15) 0.054(13) 0.010(10)
    C18A 0.103(16) 0.034(9) 0.067(15) 0.016(9) -0.030(12) -0.013(8)
_geom_special_details
;
All s.u.'s (except the s.u. in the dihedral angle between two l.s. planes) are
estimated using the full covariance matrix. The cell s.u.'s are taken into
account individually in the estimation of s.u.'s in distances, angles and
torsion angles; correlations between s.u.'s in cell parameters are only used
when they are defined by crystal symmetry. An approximate (isotropic)
treatment of cell s.u.'s is used for estimating s.u.'s involving l.s. planes.
;
loop_
    _geom_bond_atom_site_label_1
    _geom_bond_atom_site_label_2
    _geom_bond_site_symmetry_2
    _geom_bond_distance
    _geom_bond_publ_flag
    C1 N5 . 1.337(2) ?
    C1 S6 . 1.666(2) ?
    C1 S2 . 1.740(2) ?
    S2 C3 . 1.7367(17) ?
    C3 N4 . 1.295(2) ?
    C3 N7 . 1.368(2) ?
    N4 N5 . 1.370(2) ?
    N5 H5 . 0.878(17) ?
    N7 C8 . 1.373(2) ?
    N7 H7 . 0.86(2) ?
    C8 O10 . 1.221(2) ?
    C8 C9 . 1.488(3) ?
    C9 H9A . 0.96 ?
    C9 H9B . 0.96 ?
    C9 H9C . 0.96 ?
    S11 O12 . 1.540(7) ?
    S11 C14 . 1.772(5) ?
    S11 C13 . 1.777(12) ?
    C13 H13A . 0.96 ?
    C13 H13B . 0.96 ?
    C13 H13C . 0.96 ?
    C14 H14A . 0.96 ?
    C14 H14B . 0.96 ?
    C14 H14C . 0.96 ?
    S11A O12A . 1.548(11) ?
    S11A C14A . 1.720(12) ?
    S11A C13A . 1.754(15) ?
    C13A H13D . 0.96 ?
    C13A H13E . 0.96 ?
    C13A H13F . 0.96 ?
    C14A H14D . 0.96 ?
    C14A H14E . 0.96 ?
    C14A H14F . 0.96 ?
    S15 O16 . 1.486(4) ?
    S15 C17 . 1.762(4) ?
    S15 C18 . 1.777(5) ?
    C17 H17A . 0.96 ?
    C17 H17B . 0.96 ?
    C17 H17C . 0.96 ?
    C18 H18A . 0.96 ?
    C18 H18B . 0.96 ?
    C18 H18C . 0.96 ?
    S15A O16A . 1.485(18) ?
    S15A C18A . 1.772(19) ?
    S15A C17A . 1.822(14) ?
    C17A H17D . 0.96 ?
    C17A H17E . 0.96 ?
    C17A H17F . 0.96 ?
    C18A H18D . 0.96 ?
    C18A H18E . 0.96 ?
    C18A H18F . 0.96 ?
loop_
    _geom_angle_atom_site_label_1
    _geom_angle_atom_site_label_2
    _geom_angle_atom_site_label_3
    _geom_angle_site_symmetry_1
    _geom_angle_site_symmetry_3
    _geom_angle
    _geom_angle_publ_flag
    N5 C1 S6 . . 127.50(16) ?
    N5 C1 S2 . . 107.67(15) ?
    S6 C1 S2 . . 124.82(10) ?
    C3 S2 C1 . . 89.24(9) ?
    N4 C3 N7 . . 121.00(16) ?
    N4 C3 S2 . . 115.01(15) ?
    N7 C3 S2 . . 124.00(13) ?
    C3 N4 N5 . . 109.17(14) ?
    C1 N5 N4 . . 118.91(17) ?
    C1 N5 H5 . . 119(2) ?
    N4 N5 H5 . . 121.9(19) ?
    C3 N7 C8 . . 123.36(16) ?
    C3 N7 H7 . . 113.9(15) ?
    C8 N7 H7 . . 122.7(15) ?
    O10 C8 N7 . . 120.52(19) ?
    O10 C8 C9 . . 123.44(18) ?
    N7 C8 C9 . . 116.04(17) ?
    C8 C9 H9A . . 109.5 ?
    C8 C9 H9B . . 109.5 ?
    H9A C9 H9B . . 109.5 ?
    C8 C9 H9C . . 109.5 ?
    H9A C9 H9C . . 109.5 ?
    H9B C9 H9C . . 109.5 ?
    O12 S11 C14 . . 104.0(4) ?
    O12 S11 C13 . . 103.8(6) ?
    C14 S11 C13 . . 99.9(5) ?
    S11 C13 H13A . . 109.5 ?
    S11 C13 H13B . . 109.5 ?
    H13A C13 H13B . . 109.5 ?
    S11 C13 H13C . . 109.5 ?
    H13A C13 H13C . . 109.5 ?
    H13B C13 H13C . . 109.5 ?
    S11 C14 H14A . . 109.5 ?
    S11 C14 H14B . . 109.5 ?
    H14A C14 H14B . . 109.5 ?
    S11 C14 H14C . . 109.5 ?
    H14A C14 H14C . . 109.5 ?
    H14B C14 H14C . . 109.5 ?
    O12A S11A C14A . . 104.9(8) ?
    O12A S11A C13A . . 104.7(7) ?
    C14A S11A C13A . . 93.7(9) ?
    S11A C13A H13D . . 109.5 ?
    S11A C13A H13E . . 109.5 ?
    H13D C13A H13E . . 109.5 ?
    S11A C13A H13F . . 109.5 ?
    H13D C13A H13F . . 109.5 ?
    H13E C13A H13F . . 109.5 ?
    S11A C14A H14D . . 109.5 ?
    S11A C14A H14E . . 109.5 ?
    H14D C14A H14E . . 109.5 ?
    S11A C14A H14F . . 109.5 ?
    H14D C14A H14F . . 109.5 ?
    H14E C14A H14F . . 109.5 ?
    O16 S15 C17 . . 105.9(3) ?
    O16 S15 C18 . . 107.7(3) ?
    C17 S15 C18 . . 97.3(3) ?
    S15 C17 H17A . . 109.5 ?
    S15 C17 H17B . . 109.5 ?
    H17A C17 H17B . . 109.5 ?
    S15 C17 H17C . . 109.5 ?
    H17A C17 H17C . . 109.5 ?
    H17B C17 H17C . . 109.5 ?
    S15 C18 H18A . . 109.5 ?
    S15 C18 H18B . . 109.5 ?
    H18A C18 H18B . . 109.5 ?
    S15 C18 H18C . . 109.5 ?
    H18A C18 H18C . . 109.5 ?
    H18B C18 H18C . . 109.5 ?
    O16A S15A C18A . . 102.8(19) ?
    O16A S15A C17A . . 113.6(12) ?
    C18A S15A C17A . . 98.3(14) ?
    S15A C17A H17D . . 109.5 ?
    S15A C17A H17E . . 109.5 ?
    H17D C17A H17E . . 109.5 ?
    S15A C17A H17F . . 109.5 ?
    H17D C17A H17F . . 109.5 ?
    H17E C17A H17F . . 109.5 ?
    S15A C18A H18D . . 109.5 ?
    S15A C18A H18E . . 109.5 ?
    H18D C18A H18E . . 109.5 ?
    S15A C18A H18F . . 109.5 ?
    H18D C18A H18F . . 109.5 ?
    H18E C18A H18F . . 109.5 ?
loop_
    _geom_hbond_atom_site_label_D
    _geom_hbond_atom_site_label_H
    _geom_hbond_atom_site_label_A
    _geom_hbond_site_symmetry_A
    _geom_hbond_distance_DH
    _geom_hbond_distance_HA
    _geom_hbond_distance_DA
    _geom_hbond_angle_DHA
    N5 H5 O16 . 0.878(17) 1.913(18) 2.783(3) 170(3)
    N7 H7 O12 . 0.86(2) 1.89(2) 2.734(8) 166(2)
_iucr_refine_instructions_details
;
TITL cnu834 in P-1
CELL 0.71073   7.0898   9.9821  11.5132 100.872  96.827  91.359
ZERR    2.00   0.0021   0.0029   0.0034   0.006   0.004   0.004
LATT  1
SFAC C H N O S
UNIT 16 34 6 6 8
HTAB
ACTA
htab N5 O16
htab N7 O12
omit -2 53
L.S. 5
BOND $H
FMAP 2
PLAN -5
MPLA C1 > N7
MPLA N7 > O10
WGHT    0.053800    0.016000
FVAR       0.32004   0.60512   0.86293
MOLE   1
C1    1    0.279367    0.127252    0.776930    11.00000    0.05476    0.03872 =
         0.07359    0.01414    0.00965    0.00394
S2    5    0.266661    0.020714    0.637713    11.00000    0.06698    0.03193 =
         0.07206    0.01573    0.00845    0.00558
C3    1    0.255456    0.163729    0.571969    11.00000    0.05027    0.03365 =
         0.07053    0.01623    0.01022    0.00469
N4    3    0.259220    0.279364    0.645722    11.00000    0.08029    0.03409 =
         0.07353    0.01482    0.01198    0.00696
dfix 0.85 n5 h5
N5    3    0.273154    0.255906    0.759796    11.00000    0.07519    0.03765 =
         0.07001    0.01246    0.01226    0.00555
H5    2    0.276585    0.322798    0.821751    11.00000    0.11251
S6    5    0.298916    0.074163    0.906405    11.00000    0.10646    0.05484 =
         0.07248    0.02275    0.00901    0.00544
N7    3    0.242877    0.158530    0.451733    11.00000    0.06439    0.03627 =
         0.07294    0.01964    0.00913    0.00533
H7    2    0.237858    0.237175    0.431805    11.00000    0.07050
C8    1    0.237396    0.038826    0.369722    11.00000    0.05614    0.04567 =
         0.07190    0.01316    0.00716    0.00328
C9    1    0.224973    0.052592    0.242587    11.00000    0.08153    0.06189 =
         0.07344    0.01547    0.00777    0.00564
AFIX 137
H9A   2    0.240511    0.147239    0.238212    11.00000   -1.50000
H9B   2    0.103040    0.016812    0.201710    11.00000   -1.50000
H9C   2    0.323355    0.002605    0.205831    11.00000   -1.50000
AFIX   0
O10   4    0.240779   -0.070952    0.401897    11.00000    0.11324    0.03719 =
         0.08062    0.01289    0.01179    0.00582
MOLE   2
dfix 1.81 s11 c13 s11a c13a s11a c14a
part 1
S11   5    0.147174    0.519406    0.372747    21.00000    0.07501    0.04935 =
         0.06735    0.01841    0.01270   -0.00127
O12   4    0.264192    0.390573    0.359239    21.00000    0.12027    0.04371 =
         0.09326    0.02592    0.03039    0.01932
C13   1    0.265493    0.627228    0.502933    21.00000    0.15057    0.07342 =
         0.06590   -0.00010   -0.01862    0.01193
AFIX  33
H13A  2    0.239921    0.592518    0.572057    21.00000   -1.50000
H13B  2    0.220487    0.717855    0.508122    21.00000   -1.50000
H13C  2    0.399984    0.629555    0.498946    21.00000   -1.50000
AFIX   0
C14   1    0.215982    0.605997    0.262473    21.00000    0.11615    0.03970 =
         0.05670    0.03163    0.00742   -0.00298
AFIX  33
H14A  2    0.172480    0.553207    0.184793    21.00000   -1.50000
H14B  2    0.352049    0.618070    0.271864    21.00000   -1.50000
H14C  2    0.160706    0.693640    0.271003    21.00000   -1.50000
AFIX   0
part 2
S11A  5    0.312221    0.521424    0.377320   -21.00000    0.07684    0.05593 =
         0.06664    0.02159    0.01517    0.01719
O12A  4    0.179929    0.391345    0.357458   -21.00000    0.11550    0.03603 =
         0.07949    0.01997    0.00336    0.00819
C13A  1    0.230739    0.632940    0.495762   -21.00000    0.12294    0.06061 =
         0.06385    0.02040    0.03058    0.00776
AFIX  33
H13D  2    0.272233    0.604314    0.569326   -21.00000   -1.50000
H13E  2    0.094324    0.631650    0.483792   -21.00000   -1.50000
H13F  2    0.281071    0.723883    0.498981   -21.00000   -1.50000
AFIX   0
C14A  1    0.219696    0.611525    0.272041   -21.00000    0.15122    0.09744 =
         0.08900   -0.00399    0.02528    0.03675
AFIX  33
H14D  2    0.226947    0.559245    0.193788   -21.00000   -1.50000
H14E  2    0.291243    0.696674    0.282108   -21.00000   -1.50000
H14F  2    0.089258    0.628941    0.281469   -21.00000   -1.50000
AFIX   0
part 0
MOLE   3
part 1
S15   5    0.302112    0.630504    0.969000    31.00000    0.08307    0.04065 =
         0.04770    0.00671    0.01207    0.00596
O16   4    0.252114    0.481558    0.940423    31.00000    0.11711    0.03717 =
         0.07994    0.00646    0.02620    0.00708
C17   1    0.088571    0.711250    0.938455    31.00000    0.09650    0.05855 =
        10.11000    0.01875    0.01917    0.01579
AFIX  33
H17A  2    0.004738    0.699197    0.995690    31.00000   -1.50000
H17B  2    0.028977    0.671588    0.859776    31.00000   -1.50000
H17C  2    0.115635    0.806965    0.943254    31.00000   -1.50000
AFIX   0
C18   1    0.416835    0.671778    0.850384    31.00000    0.12626    0.09305 =
         0.07334    0.01224    0.04470   -0.01329
AFIX  33
H18A  2    0.539447    0.632913    0.851447    31.00000   -1.50000
H18B  2    0.432010    0.769208    0.859849    31.00000   -1.50000
H18C  2    0.341034    0.635513    0.775765    31.00000   -1.50000
AFIX   0
part 2
dfix 1.81 s15a c17a s15a c18a
dfix 1.50 s15a o16a
S15A  5    0.207747    0.613308    0.869469   -31.00000    0.10550    0.05650 =
         0.06799    0.00711   -0.00246   -0.00027
O16A  4    0.234951    0.474243    0.895163   -31.00000    0.15913    0.02340 =
         0.06354   -0.02081    0.02905   -0.00440
C17A  1    0.136455    0.734528    0.993876   -31.00000    0.14941    0.07664 =
         0.03899    0.01002    0.05435    0.04759
AFIX  33
H17D  2    0.009251    0.710589    1.005909   -31.00000   -1.50000
H17E  2    0.141006    0.824837    0.976534   -31.00000   -1.50000
H17F  2    0.221539    0.732041    1.064746   -31.00000   -1.50000
AFIX   0
C18A  1    0.444186    0.678592    0.875892   -31.00000    0.10314    0.03446 =
         0.06656   -0.01269   -0.02963    0.01581
AFIX  33
H18D  2    0.527644    0.604214    0.864155   -31.00000   -1.50000
H18E  2    0.482106    0.735833    0.952423   -31.00000   -1.50000
H18F  2    0.450886    0.731094    0.814578   -31.00000   -1.50000
part 0
HKLF 4
REM  cnu834 in P-1
REM R1 =  0.0388 for   2625 Fo > 4sig(Fo)  and  0.0480 for all   3292 data
REM    245 parameters refined using      7 restraints
END
WGHT      0.0534      0.0160
REM Highest difference peak  0.220,  deepest hole -0.351,  1-sigma level  0.073
Q1    1   0.0819  0.7014  0.8622  11.00000  0.05    0.22
Q2    1   0.5022  0.7619  0.9009  11.00000  0.05    0.20
Q3    1   0.4335  0.5964  0.7804  11.00000  0.05    0.19
Q4    1   0.4257  0.0351  0.6418  11.00000  0.05    0.19
Q5    1   0.4840  0.0975  0.9207  11.00000  0.05    0.18
;
