# Supplementary material for: N-(5-Sulfanyl­idene-4,5-dihydro-1,3,4-thia­diazol-2-yl)acetamide dimethyl sulfoxide disolvate
Source: Acta Crystallogr Sect E Struct Rep Online. 2011 Dec 23;68(Pt 1):o224. doi: 10.1107/S1600536811054298 (PMC3254557; doi:10.1107/S1600536811054298)
Supplement: Supplementary file 2 [file e-68-0o224-Isup2.hkl]

#
# h,k,l, Fc-squared, Fo-squared, sigma(Fo-squared) and status flag
#
data_I
_shelx_title ' cnu834 in P-1'
_shelx_refln_list_code          4
_shelx_F_calc_maximum      170.94
_exptl_crystal_F_000       348.00
_reflns_d_resolution_high  0.7966
 
loop_
 _symmetry_equiv_pos_as_xyz
 'x, y, z'
 '-x, -y, -z'
 
_cell_length_a     7.0898
_cell_length_b     9.9821
_cell_length_c    11.5132
_cell_angle_alpha 100.872
_cell_angle_beta   96.827
_cell_angle_gamma  91.359
 
_shelx_F_squared_multiplier     1.000
 
loop_
 _refln_index_h
 _refln_index_k
 _refln_index_l
 _refln_F_squared_calc
 _refln_F_squared_meas
 _refln_F_squared_sigma
 _refln_observed_status
   1   0   0       80.44       92.38      4.84 o
   2   0   0    29221.74    19755.22   1153.26 o
   3   0   0      437.99      383.29     27.65 o
   4   0   0     2265.15     2268.66    136.55 o
   5   0   0      387.49      384.15     22.49 o
   6   0   0      131.14      129.65      8.45 o
   7   0   0       75.91       76.71      6.20 o
   8   0   0        7.22        5.96      1.51 o
  -8   1   0       24.16       24.39      2.43 o
  -7   1   0       22.91       22.82      1.75 o
  -6   1   0      183.81      177.47     10.07 o
  -5   1   0       80.67       86.29      6.14 o
  -4   1   0      779.25      802.48     44.00 o
  -3   1   0      504.84      636.09     35.58 o
  -2   1   0     1149.34     1336.69     75.83 o
  -1   1   0      309.51      312.17     22.48 o
   0   1   0        8.31       11.06      0.99 o
   1   1   0     1288.30     1316.86     75.86 o
   2   1   0      420.96      479.35     37.99 o
   3   1   0     2097.71     2153.34    128.71 o
   4   1   0      440.23      454.94     33.77 o
   5   1   0      159.58      151.61     12.18 o
   6   1   0      103.69      113.79      7.11 o
   7   1   0       16.54       14.46      1.64 o
   8   1   0        4.73        3.95      1.30 o
  -8   2   0        5.76        4.91      1.46 o
  -7   2   0        9.03       12.50      1.40 o
  -6   2   0       43.25       44.17      2.50 o
  -5   2   0        3.20        3.82      0.71 o
  -4   2   0      617.28      627.37     27.69 o
  -3   2   0      678.98      643.57     28.95 o
  -2   2   0     4652.39     4545.71    247.49 o
  -1   2   0     8300.09     6867.30    691.75 o
   0   2   0     3404.83     3440.40    203.66 o
   1   2   0     7456.30     6413.67    404.58 o
   2   2   0      684.05      725.50     43.02 o
   3   2   0      668.59      656.15     39.68 o
   4   2   0       45.36       40.50      2.14 o
   5   2   0      124.06      119.96      7.08 o
   6   2   0       57.48       64.12      4.37 o
   7   2   0       13.79       10.49      1.50 o
   8   2   0        0.68        0.24      1.05 o
  -8   3   0        0.08       -0.21      1.20 o
  -7   3   0        2.04        2.73      1.09 o
  -6   3   0       34.91       37.59      3.04 o
  -5   3   0        0.00        0.74      0.59 o
  -4   3   0      254.34      238.73     11.10 o
  -3   3   0      174.43      169.40      7.65 o
  -2   3   0      310.21      319.20     21.89 o
  -1   3   0       72.63       61.44      4.26 o
   0   3   0     1591.98     1648.52    101.62 o
   1   3   0      184.99      173.15     16.98 o
   2   3   0      150.57      156.78      9.25 o
   3   3   0      153.38      131.71      8.96 o
   4   3   0       61.70       61.77      4.14 o
   5   3   0       48.55       52.99      3.29 o
   6   3   0       17.52       18.68      1.43 o
   7   3   0        2.92        2.63      0.94 o
   8   3   0        0.15        0.42      1.10 o
  -8   4   0       12.65       13.87      2.07 o
  -7   4   0        7.42        7.21      1.40 o
  -6   4   0       49.98       53.73      3.37 o
  -5   4   0        8.72        6.62      0.87 o
  -4   4   0       47.50       46.03      4.28 o
  -3   4   0      318.12      277.59     32.32 o
  -2   4   0       27.30       30.81      1.99 o
  -1   4   0      813.64      832.38     40.67 o
   0   4   0        1.84        0.40      0.28 o
   1   4   0       43.61       41.35      1.93 o
   2   4   0       28.24       38.26      2.77 o
   3   4   0        8.10        8.10      0.63 o
   4   4   0       51.46       51.36      3.53 o
   5   4   0        0.77        1.38      0.75 o
   6   4   0        1.73       -0.49      0.73 o
   7   4   0        0.48        0.62      0.89 o
   8   4   0        1.32        0.72      1.33 o
  -8   5   0        4.66        5.61      1.68 o
  -7   5   0        1.00        1.95      1.15 o
  -6   5   0       54.89       51.36      4.44 o
  -5   5   0       90.13       88.23      3.81 o
  -4   5   0      371.75      331.45     18.24 o
  -3   5   0      321.11      363.69     21.20 o
  -2   5   0      573.10      611.74     31.75 o
  -1   5   0      658.47      649.51     33.01 o
   0   5   0       34.73       43.41      2.25 o
   1   5   0      868.82      846.66     42.03 o
   2   5   0      106.65      104.68      6.33 o
   3   5   0      253.16      242.98     14.45 o
   4   5   0        1.04        1.37      0.71 o
   5   5   0       17.57       15.59      1.35 o
   6   5   0        0.25        0.56      0.84 o
   7   5   0        0.59        0.56      1.05 o
  -7   6   0        0.48       -0.22      0.96 o
  -6   6   0        6.34        6.01      1.20 o
  -5   6   0        4.67        3.73      0.98 o
  -4   6   0        0.96        1.11      0.72 o
  -3   6   0       15.36       10.90      1.39 o
  -2   6   0       46.06       52.39      2.06 o
  -1   6   0        0.02        0.16      0.34 o
   0   6   0       54.40       49.06      2.14 o
   1   6   0        4.09        3.72      0.51 o
   2   6   0       93.80       90.33      5.81 o
   3   6   0       70.70       67.72      3.55 o
   4   6   0       15.25       17.42      1.36 o
   5   6   0        0.41       -0.27      0.73 o
   6   6   0        4.98        5.98      1.15 o
   7   6   0        7.87        9.34      1.54 o
  -7   7   0       17.52       17.72      2.09 o
  -6   7   0       28.14       31.40      2.92 o
  -5   7   0      139.26      139.40     11.51 o
  -4   7   0       20.59       23.09      1.66 o
  -3   7   0      402.22      333.29     33.67 o
  -2   7   0       45.33       40.04      2.08 o
  -1   7   0      273.91      267.45     11.72 o
   0   7   0      234.75      227.68     10.54 o
   1   7   0       64.53       58.44      2.95 o
   2   7   0       91.81       78.34      5.82 o
   3   7   0      108.97      102.13      7.05 o
   4   7   0        7.51        9.00      1.15 o
   5   7   0       30.87       28.51      1.88 o
   6   7   0       38.53       46.30      2.70 o
   7   7   0        4.02        2.88      1.34 o
  -6   8   0       11.04        9.17      1.73 o
  -5   8   0        1.54        1.47      0.97 o
  -4   8   0       33.27       34.87      2.09 o
  -3   8   0      130.07      127.02      8.23 o
  -2   8   0      207.96      208.99     10.61 o
  -1   8   0      525.02      506.92     22.19 o
   0   8   0      255.63      253.62     10.76 o
   1   8   0      484.48      480.35     23.83 o
   2   8   0      121.16      112.28      8.40 o
   3   8   0      196.06      190.33     14.59 o
   4   8   0        4.23        3.77      0.99 o
   5   8   0       73.74       73.82      5.24 o
   6   8   0        7.05       10.44      1.63 o
  -6   9   0       11.22       12.77      2.03 o
  -5   9   0      120.26      119.92     11.24 o
  -4   9   0       88.68       81.90      6.36 o
  -3   9   0       65.34       62.56      4.06 o
  -2   9   0      371.01      359.50     20.06 o
  -1   9   0        1.32        1.15      0.50 o
   0   9   0      477.78      484.41     21.19 o
   1   9   0       24.24       24.27      1.29 o
   2   9   0      152.49      141.32     10.84 o
   3   9   0       59.43       61.36      5.28 o
   4   9   0        4.53        1.74      1.04 o
   5   9   0       47.43       51.82      3.79 o
  -5  10   0        0.03       -1.11      1.24 o
  -4  10   0        0.62        0.87      1.17 o
  -3  10   0       33.06       32.17      2.63 o
  -2  10   0        9.64       11.53      1.19 o
  -1  10   0      133.80      146.58      7.47 o
   0  10   0        0.94        1.67      0.57 o
   1  10   0       50.65       55.48      2.69 o
   2  10   0        1.77        1.33      0.81 o
   3  10   0        1.88        2.34      1.09 o
   4  10   0       18.05       17.22      1.86 o
  -4  11   0        0.05       -0.41      1.21 o
  -3  11   0        1.15        0.99      1.13 o
  -2  11   0       18.15       18.29      1.56 o
  -1  11   0        7.10        8.05      1.07 o
   0  11   0       22.69       23.62      2.08 o
   1  11   0        0.25       -0.02      0.76 o
   2  11   0        7.58        8.99      1.47 o
   3  11   0       36.29       42.23      2.69 o
  -2  12   0        2.01        1.45      1.24 o
  -1  12   0       13.51       13.78      1.58 o
   0  12   0        1.14        0.45      1.03 o
   1  12   0       15.49       16.77      1.88 o
  -2 -12   1        9.83       11.86      1.66 o
  -1 -12   1       61.83       59.59      3.37 o
   0 -12   1       18.31       20.75      1.98 o
   1 -12   1       51.68       50.49      3.37 o
   2 -12   1       32.54       33.81      2.46 o
  -3 -11   1        5.67        5.03      1.36 o
  -2 -11   1        5.18        4.54      1.12 o
  -1 -11   1        2.04        2.31      0.88 o
   0 -11   1        0.23       -0.35      0.65 o
   1 -11   1        0.74        0.83      0.81 o
   2 -11   1       15.81       17.08      1.54 o
   3 -11   1        9.77        7.73      1.42 o
   4 -11   1       23.58       22.75      2.50 o
  -5 -10   1        2.14        2.32      1.26 o
  -4 -10   1        0.83        0.68      1.04 o
  -3 -10   1       23.39       24.25      1.72 o
  -2 -10   1        0.30       -0.02      0.77 o
  -1 -10   1       82.51       77.70      4.37 o
   0 -10   1        4.41        4.62      0.75 o
   1 -10   1       45.23       45.79      2.19 o
   2 -10   1        0.48        0.38      0.72 o
   3 -10   1        0.19       -0.69      0.85 o
   4 -10   1        2.54        3.99      1.28 o
   5 -10   1        6.65        7.43      1.75 o
  -5  -9   1       50.72       49.52      3.84 o
  -4  -9   1       47.37       50.67      4.18 o
  -3  -9   1      114.90      113.67      7.61 o
  -2  -9   1       32.43       32.51      2.18 o
  -1  -9   1       36.17       36.96      1.69 o
   0  -9   1       42.24       49.85      1.90 o
   1  -9   1       24.94       26.01      1.58 o
   2  -9   1      161.57      164.78     10.11 o
   3  -9   1        4.49        4.54      1.01 o
   4  -9   1       64.18       61.13      3.44 o
   5  -9   1        7.45        7.12      1.53 o
   6  -9   1        4.61        6.02      1.65 o
  -6  -8   1        1.74        1.22      1.13 o
  -5  -8   1        1.62        1.44      0.93 o
  -4  -8   1        7.50        7.98      1.17 o
  -3  -8   1       36.24       34.98      1.90 o
  -2  -8   1       13.73       14.83      1.41 o
  -1  -8   1      436.08      428.30     19.57 o
   0  -8   1        0.02        0.05      0.45 o
   1  -8   1      338.94      331.88     15.16 o
   2  -8   1        7.42        8.49      0.86 o
   3  -8   1       18.56       16.55      1.26 o
   4  -8   1       28.21       31.27      1.88 o
   5  -8   1        0.07       -0.89      0.89 o
   6  -8   1       25.18       25.90      2.30 o
  -7  -7   1       15.20       16.61      2.08 o
  -6  -7   1        8.89        6.64      1.25 o
  -5  -7   1      105.24      104.04      8.09 o
  -4  -7   1       56.71       53.69      2.94 o
  -3  -7   1       74.82       79.65      4.95 o
  -2  -7   1      215.85      215.49     14.38 o
  -1  -7   1       31.76       22.87      1.79 o
   0  -7   1      608.39      641.77     32.49 o
   1  -7   1      420.17      397.55     18.61 o
   2  -7   1      789.14      787.98     46.13 o
   3  -7   1      235.78      218.38     13.20 o
   4  -7   1       70.76       67.80      4.06 o
   5  -7   1       34.02       35.59      2.32 o
   6  -7   1        2.24        3.16      1.12 o
   7  -7   1        6.95        6.16      1.47 o
  -7  -6   1        0.80        1.28      1.08 o
  -6  -6   1        9.09        7.12      1.19 o
  -5  -6   1        1.40        2.59      0.91 o
  -4  -6   1       18.00       18.14      1.42 o
  -3  -6   1      107.13       92.54      5.43 o
  -2  -6   1        0.46        1.34      0.50 o
  -1  -6   1      321.19      293.38     18.23 o
   0  -6   1        4.74        2.00      0.41 o
   1  -6   1      233.04      230.41     11.42 o
   2  -6   1       83.87       86.63      5.28 o
   3  -6   1        0.45        0.37      0.50 o
   4  -6   1      141.10      130.33      8.55 o
   5  -6   1      109.62      113.40      5.58 o
   6  -6   1       72.71       69.59      3.65 o
   7  -6   1       23.70       24.75      2.03 o
  -8  -5   1        6.15        6.76      1.81 o
  -7  -5   1       16.15       18.97      2.06 o
  -6  -5   1      100.97      103.21      8.59 o
  -5  -5   1       79.92       85.17      5.06 o
  -4  -5   1      322.83      315.97     24.26 o
  -3  -5   1        2.47        2.05      0.50 o
  -2  -5   1      925.64      993.57     59.25 o
  -1  -5   1      309.69      318.25     17.98 o
   0  -5   1     2206.29     2414.25    119.79 o
   1  -5   1      850.72      849.43     44.63 o
   2  -5   1      499.57      513.88     30.11 o
   3  -5   1      344.49      359.33     21.54 o
   4  -5   1       47.75       46.55      2.42 o
   5  -5   1       15.05       15.18      1.30 o
   6  -5   1        0.45        0.32      0.84 o
   7  -5   1        1.65        0.80      0.98 o
   8  -5   1        0.04       -1.07      1.07 o
  -8  -4   1        1.22        1.54      1.17 o
  -7  -4   1        8.58        8.03      1.28 o
  -6  -4   1        9.17        9.96      1.21 o
  -5  -4   1       10.66       10.79      1.20 o
  -4  -4   1       75.83       76.42      4.67 o
  -3  -4   1        9.84        8.03      0.64 o
  -2  -4   1      925.81      817.99     78.87 o
  -1  -4   1       54.30       75.58      4.29 o
   0  -4   1      675.12      654.03     31.83 o
   1  -4   1     1247.95     1367.68     72.02 o
   2  -4   1      432.72      481.03     28.00 o
   3  -4   1     2080.99     1949.40     98.17 o
   4  -4   1       40.69       39.83      2.47 o
   5  -4   1      629.60      596.08     32.66 o
   6  -4   1        0.04       -0.41      0.70 o
   7  -4   1       93.64       98.55      6.73 o
   8  -4   1        1.04        0.69      1.23 o
  -8  -3   1        7.11        7.48      1.53 o
  -7  -3   1        0.64       -0.61      0.87 o
  -6  -3   1       84.62       95.68      5.95 o
  -5  -3   1        1.48        1.65      0.71 o
  -4  -3   1      182.19      185.15     11.04 o
  -3  -3   1        0.05        0.58      0.37 o
  -2  -3   1      102.10      105.97     10.21 o
  -1  -3   1     1232.46     1359.12     72.45 o
   0  -3   1       52.64       31.63      2.26 o
   1  -3   1     1336.77     1342.58     90.65 o
   2  -3   1        5.83       11.36      0.67 o
   3  -3   1        1.67        0.94      0.43 o
   4  -3   1        2.27        3.10      0.60 o
   5  -3   1        2.43        1.58      0.62 o
   6  -3   1        7.24        8.38      1.09 o
   7  -3   1        0.05       -0.79      0.91 o
   8  -3   1        0.48        0.66      1.27 o
  -8  -2   1        2.17        2.15      1.20 o
  -7  -2   1       69.84       60.09      5.76 o
  -6  -2   1       40.78       44.68      3.96 o
  -5  -2   1       83.35       85.84      5.93 o
  -4  -2   1      322.78      328.27     26.45 o
  -3  -2   1       21.99       26.49      2.22 o
  -2  -2   1     1118.14     1194.14     79.95 o
  -1  -2   1      177.48      160.24      8.00 o
   0  -2   1     2487.18     2603.03    121.50 o
   1  -2   1       48.78       47.31      3.08 o
   2  -2   1      371.55      396.33     24.68 o
   3  -2   1       69.14       64.37      3.25 o
   4  -2   1      279.70      283.92     15.36 o
   5  -2   1       59.93       53.76      2.16 o
   6  -2   1       17.94       15.74      1.29 o
   7  -2   1        2.21        2.19      0.98 o
   8  -2   1        1.91        1.32      1.25 o
  -8  -1   1       41.62       37.43      3.50 o
  -7  -1   1       17.09       13.78      1.59 o
  -6  -1   1      340.15      349.87     21.76 o
  -5  -1   1      156.70      159.10     10.26 o
  -4  -1   1     1409.62     1534.73     94.91 o
  -3  -1   1       75.34       83.69      4.61 o
  -2  -1   1     3241.81     3364.90    213.76 o
  -1  -1   1       12.55       15.93      1.01 o
   0  -1   1     2287.28     2257.52    137.71 o
   1  -1   1       43.95       43.99      3.29 o
   2  -1   1     2102.00     2221.25    142.78 o
   3  -1   1      158.33      157.47      8.63 o
   4  -1   1      461.70      517.14     29.91 o
   5  -1   1       11.31       13.37      1.03 o
   6  -1   1       14.81       14.06      1.21 o
   7  -1   1        0.10       -0.62      0.81 o
   8  -1   1        0.16        0.36      1.25 o
  -8   0   1       70.59       67.79      6.47 o
  -7   0   1        9.85        9.47      1.30 o
  -6   0   1      236.92      221.18     10.24 o
  -5   0   1      410.84      431.58     23.87 o
  -4   0   1     1236.49     1158.10     62.47 o
  -3   0   1     1325.54     1262.31     67.55 o
  -2   0   1     5715.64     4739.36    284.49 o
  -1   0   1     1202.02     1303.39     84.92 o
   0   0   1      549.67      586.20     48.42 o
   1   0   1       26.42       32.87      1.78 o
   2   0   1        0.67        2.86      0.98 o
   3   0   1       38.44       35.73      2.41 o
   4   0   1       26.55       26.23      1.46 o
   5   0   1       16.69       14.73      1.27 o
   6   0   1        0.46        0.68      0.76 o
   7   0   1        7.55        8.05      1.23 o
   8   0   1        1.96        1.47      1.26 o
  -8   1   1       27.90       20.90      2.26 o
  -7   1   1       25.74       24.27      2.52 o
  -6   1   1      329.35      311.33     19.05 o
  -5   1   1      125.06      139.32      7.95 o
  -4   1   1      610.35      628.36     37.75 o
  -3   1   1      472.67      482.95     29.46 o
  -2   1   1       23.57       25.25      1.29 o
  -1   1   1     3369.58     3141.01    156.71 o
   0   1   1        0.53        0.33      0.10 o
   1   1   1     3993.99     3454.69    260.50 o
   2   1   1       97.84      100.72      6.17 o
   3   1   1       68.14       73.13      3.80 o
   4   1   1        9.06       13.94      1.01 o
   5   1   1        9.64        9.10      0.80 o
   6   1   1        7.10        6.98      0.92 o
   7   1   1        2.99        3.23      1.02 o
   8   1   1        5.12        5.10      1.40 o
  -8   2   1        0.42        0.04      1.24 o
  -7   2   1       37.95       39.06      3.50 o
  -6   2   1       35.11       34.75      1.98 o
  -5   2   1      116.67      105.95      6.23 o
  -4   2   1      318.23      361.93     21.01 o
  -3   2   1      334.42      335.16     18.52 o
  -2   2   1      412.10      466.00     24.71 o
  -1   2   1      546.30      543.45     45.46 o
   0   2   1       24.56       32.04      1.68 o
   1   2   1     4271.48     4127.06    185.24 o
   2   2   1       44.50       55.67      3.79 o
   3   2   1      236.19      223.29     13.46 o
   4   2   1        3.27        2.99      0.51 o
   5   2   1        4.58        3.79      0.73 o
   6   2   1        6.21        6.26      0.94 o
   7   2   1       11.70       14.37      1.65 o
   8   2   1        0.90        0.50      1.12 o
  -8   3   1       18.27       21.89      2.41 o
  -7   3   1       11.38       10.27      1.48 o
  -6   3   1      124.75      118.90      7.34 o
  -5   3   1       73.92       72.54      3.83 o
  -4   3   1      243.78      214.63     10.12 o
  -3   3   1       66.02       66.92      4.57 o
  -2   3   1      146.25      162.57      8.37 o
  -1   3   1        1.78        3.76      0.32 o
   0   3   1      546.14      568.57     31.09 o
   1   3   1       25.09       33.11      1.55 o
   2   3   1        2.77        2.64      0.27 o
   3   3   1       80.14       84.67      5.27 o
   4   3   1       65.18       58.47      3.88 o
   5   3   1       65.38       65.73      4.41 o
   6   3   1        2.91        2.09      0.85 o
   7   3   1        8.01        5.56      1.29 o
   8   3   1        0.01        0.22      1.24 o
  -8   4   1        0.87        0.33      1.23 o
  -7   4   1        0.30        0.87      1.00 o
  -6   4   1       25.11       27.76      1.96 o
  -5   4   1        7.81        5.81      0.91 o
  -4   4   1       74.73       74.14      3.73 o
  -3   4   1        0.06        0.64      0.33 o
  -2   4   1       28.63       37.88      1.86 o
  -1   4   1        0.08        1.03      0.29 o
   0   4   1      168.92      171.14      9.87 o
   1   4   1       68.25       75.02      4.35 o
   2   4   1       19.61       16.53      0.80 o
   3   4   1       39.25       38.90      2.79 o
   4   4   1       17.42       19.17      1.22 o
   5   4   1      103.82      101.49      7.69 o
   6   4   1       10.39       13.58      1.36 o
   7   4   1       25.02       32.15      2.91 o
   8   4   1        1.43        0.29      1.32 o
  -8   5   1        4.15        4.11      1.59 o
  -7   5   1       30.29       34.31      3.18 o
  -6   5   1       15.26       15.70      1.53 o
  -5   5   1       19.01       22.17      1.66 o
  -4   5   1        4.45        3.65      0.71 o
  -3   5   1       51.43       64.50      3.55 o
  -2   5   1      332.74      348.35     20.00 o
  -1   5   1      713.66      746.58     32.96 o
   0   5   1      154.75      161.32      7.03 o
   1   5   1      992.06      993.33     47.31 o
   2   5   1       15.26       16.03      0.99 o
   3   5   1      108.98      118.14      7.49 o
   4   5   1       99.80      102.38      7.72 o
   5   5   1       16.92       14.37      1.28 o
   6   5   1       34.37       39.69      3.52 o
   7   5   1        1.07        0.27      1.05 o
  -7   6   1        2.43        1.28      1.26 o
  -6   6   1        5.40        5.59      1.16 o
  -5   6   1        0.01       -0.49      0.74 o
  -4   6   1       29.65       33.03      2.40 o
  -3   6   1      129.92      123.84      6.00 o
  -2   6   1      584.47      565.39     32.16 o
  -1   6   1      385.66      405.44     18.35 o
   0   6   1      696.77      668.32     30.98 o
   1   6   1      253.00      273.33     12.83 o
   2   6   1      184.04      176.40      9.50 o
   3   6   1      142.05      144.38      8.71 o
   4   6   1        3.63        3.31      0.84 o
   5   6   1       57.82       57.40      4.28 o
   6   6   1        2.47        1.74      1.05 o
   7   6   1        8.15        6.52      1.46 o
  -7   7   1       26.02       29.91      2.72 o
  -6   7   1       11.88       10.57      1.79 o
  -5   7   1       57.94       56.32      3.14 o
  -4   7   1       71.40       62.21      4.06 o
  -3   7   1        0.11        0.38      0.63 o
  -2   7   1      100.65      109.91      5.14 o
  -1   7   1        0.01       -0.05      0.38 o
   0   7   1      125.00      152.71      6.88 o
   1   7   1      356.08      342.21     16.06 o
   2   7   1      166.67      174.97     11.42 o
   3   7   1      359.95      347.07     28.89 o
   4   7   1       83.81       84.01      6.02 o
   5   7   1      111.34      116.29      8.03 o
   6   7   1        3.87        1.17      1.10 o
  -6   8   1        0.01       -0.38      1.07 o
  -5   8   1      135.22      136.29     11.99 o
  -4   8   1        4.45        5.51      1.09 o
  -3   8   1      616.53      577.72     33.15 o
  -2   8   1        8.86       11.12      0.82 o
  -1   8   1     1109.77     1113.42     47.11 o
   0   8   1        5.33        5.09      0.60 o
   1   8   1      543.59      538.89     24.02 o
   2   8   1        7.92        6.80      0.98 o
   3   8   1      170.05      177.22     13.72 o
   4   8   1       69.40       67.71      4.75 o
   5   8   1       45.66       45.68      3.19 o
   6   8   1       17.43       15.73      1.88 o
  -6   9   1        0.93        0.33      1.29 o
  -5   9   1       23.43       22.59      2.13 o
  -4   9   1        1.26        1.02      1.02 o
  -3   9   1       66.71       65.58      4.52 o
  -2   9   1        4.41        3.67      0.71 o
  -1   9   1      184.22      191.42      7.66 o
   0   9   1       86.08       86.05      3.66 o
   1   9   1      258.11      255.51     15.04 o
   2   9   1      104.42      102.82      7.26 o
   3   9   1      159.51      166.98     11.19 o
   4   9   1       29.25       29.62      2.20 o
   5   9   1       13.15       12.32      1.84 o
  -5  10   1        1.88        1.12      1.32 o
  -4  10   1       19.16       18.59      2.26 o
  -3  10   1       10.75       11.14      1.62 o
  -2  10   1        0.07       -0.55      0.65 o
  -1  10   1       22.20       23.74      1.28 o
   0  10   1        7.40        8.23      0.76 o
   1  10   1       30.29       30.87      1.64 o
   2  10   1        0.18        0.37      0.94 o
   3  10   1        5.84        7.89      1.54 o
   4  10   1        4.26        3.94      1.44 o
  -4  11   1        8.86       11.74      1.85 o
  -3  11   1       64.77       71.04      5.55 o
  -2  11   1        4.60        3.64      1.08 o
  -1  11   1       83.38       84.44      6.75 o
   0  11   1       45.86       52.76      3.42 o
   1  11   1       60.89       64.50      3.61 o
   2  11   1       37.07       37.65      2.48 o
   3  11   1       13.62       13.09      1.94 o
   0  12   1        1.69        2.88      1.68 o
  -2 -12   2       50.34       55.71      4.41 o
  -1 -12   2        9.17       10.69      1.53 o
   0 -12   2       38.72       43.24      3.49 o
   1 -12   2       33.88       37.40      2.23 o
   2 -12   2       56.17       54.37      3.62 o
  -4 -11   2        7.11        5.26      1.52 o
  -3 -11   2        1.69        0.83      1.09 o
  -2 -11   2      115.62      112.37      8.16 o
  -1 -11   2       17.85       19.03      1.82 o
   0 -11   2      296.20      302.83     19.79 o
   1 -11   2       56.29       57.87      4.01 o
   2 -11   2      121.48      121.13      8.39 o
   3 -11   2       96.99       89.93      6.02 o
   4 -11   2        3.83        1.75      1.31 o
  -5 -10   2        3.62        2.70      1.39 o
  -4 -10   2        8.59        7.44      1.41 o
  -3 -10   2        0.11        1.27      0.92 o
  -2 -10   2        4.18        3.33      0.99 o
  -1 -10   2        2.96        2.14      0.83 o
   0 -10   2        0.57        0.05      0.72 o
   1 -10   2       16.10       16.60      1.23 o
   2 -10   2        0.92        1.83      0.84 o
   3 -10   2       60.31       58.38      3.68 o
   4 -10   2       12.15        8.80      1.45 o
   5 -10   2       21.62       20.69      2.35 o
  -5  -9   2        2.67        3.14      1.19 o
  -4  -9   2       23.66       26.46      1.97 o
  -3  -9   2       83.33       80.24      4.94 o
  -2  -9   2       81.62       82.70      4.20 o
  -1  -9   2      500.69      476.65     28.57 o
   0  -9   2       65.24       70.89      3.86 o
   1  -9   2      610.64      612.52     36.57 o
   2  -9   2        1.54        1.51      0.81 o
   3  -9   2      201.35      187.41     12.39 o
   4  -9   2       65.09       65.18      4.95 o
   5  -9   2       22.24       23.09      2.15 o
   6  -9   2       42.06       41.88      2.94 o
  -6  -8   2        8.11        8.98      1.48 o
  -5  -8   2        0.49        1.58      0.93 o
  -4  -8   2       88.40       87.65      5.85 o
  -3  -8   2       18.72       16.99      1.75 o
  -2  -8   2      129.78      126.34      7.10 o
  -1  -8   2        0.09       -0.12      0.56 o
   0  -8   2       21.76       22.06      1.33 o
   1  -8   2       60.99       51.16      4.69 o
   2  -8   2        7.43        9.18      1.01 o
   3  -8   2       91.54       88.33      6.23 o
   4  -8   2        8.07        8.08      1.13 o
   5  -8   2       49.64       49.81      3.39 o
   6  -8   2        3.48        2.86      1.23 o
  -7  -7   2        0.76        0.90      1.14 o
  -6  -7   2       11.14       11.55      1.53 o
  -5  -7   2        5.59        5.45      1.12 o
  -4  -7   2        1.38        1.85      0.81 o
  -3  -7   2      283.46      276.38     16.99 o
  -2  -7   2        9.11       10.88      0.96 o
  -1  -7   2      768.89      795.62     38.35 o
   0  -7   2        5.87        6.87      0.65 o
   1  -7   2      309.29      290.99     14.67 o
   2  -7   2       37.11       36.73      4.32 o
   3  -7   2       17.86       16.81      1.28 o
   4  -7   2       26.42       29.59      1.70 o
   5  -7   2        0.41        0.76      0.88 o
   6  -7   2        0.74        0.01      1.01 o
   7  -7   2        0.86        0.51      1.13 o
  -7  -6   2        0.83        0.94      1.07 o
  -6  -6   2       45.85       45.13      3.49 o
  -5  -6   2       47.67       52.60      3.20 o
  -4  -6   2      445.94      429.12     28.91 o
  -3  -6   2      318.13      321.21     20.14 o
  -2  -6   2      599.20      640.08     38.59 o
  -1  -6   2      521.00      530.50     28.64 o
   0  -6   2       50.22       81.31      4.89 o
   1  -6   2      928.06      926.73     47.53 o
   2  -6   2        6.12        8.28      0.71 o
   3  -6   2      592.33      601.78     38.94 o
   4  -6   2       17.36       18.82      1.42 o
   5  -6   2       55.26       53.28      2.52 o
   6  -6   2        5.97        5.97      1.21 o
   7  -6   2        4.73        4.07      1.35 o
  -8  -5   2        4.79        5.70      1.54 o
  -7  -5   2        1.54        2.05      1.07 o
  -6  -5   2        7.95        6.67      1.20 o
  -5  -5   2       10.89       13.13      1.47 o
  -4  -5   2        0.58        0.18      0.57 o
  -3  -5   2      106.31       97.99      5.82 o
  -2  -5   2        3.85        4.40      0.50 o
  -1  -5   2      905.83      946.46     48.37 o
   0  -5   2       13.37       17.87      1.18 o
   1  -5   2      635.05      664.81     37.98 o
   2  -5   2      140.05      152.78      9.89 o
   3  -5   2       56.76       67.78      4.61 o
   4  -5   2        2.74        3.51      0.78 o
   5  -5   2       78.80       85.88      5.77 o
   6  -5   2        3.16        3.49      0.99 o
   7  -5   2       42.13       42.95      2.52 o
   8  -5   2        0.12       -0.89      1.13 o
  -8  -4   2        2.18        1.02      1.18 o
  -7  -4   2       40.99       44.07      4.35 o
  -6  -4   2       29.77       32.25      3.12 o
  -5  -4   2      592.56      575.44     46.90 o
  -4  -4   2       30.60       22.73      2.09 o
  -3  -4   2     2004.11     1978.64    139.62 o
  -2  -4   2       74.08       75.29      5.91 o
  -1  -4   2     2717.06     2909.86    169.51 o
   0  -4   2      168.61      139.36      6.81 o
   1  -4   2     1211.43     1379.15     83.12 o
   2  -4   2      440.19      477.30     32.86 o
   3  -4   2      219.80      255.96     17.59 o
   4  -4   2       10.62       15.61      0.99 o
   5  -4   2       43.20       48.41      3.42 o
   6  -4   2       13.36       15.64      1.38 o
   7  -4   2        5.03        4.90      1.21 o
   8  -4   2        0.01       -0.15      1.28 o
  -8  -3   2        0.53        0.15      1.15 o
  -7  -3   2        3.10        2.64      1.01 o
  -6  -3   2        0.09       -0.15      0.76 o
  -5  -3   2       14.05        9.72      1.75 o
  -4  -3   2       28.37       32.21      2.02 o
  -3  -3   2      167.21      165.90      9.67 o
  -2  -3   2      291.12      288.93     19.06 o
  -1  -3   2      634.58      646.31     33.49 o
   0  -3   2      525.94      619.22     37.95 o
   1  -3   2      485.89      549.91     34.78 o
   2  -3   2      185.33      235.06     14.86 o
   3  -3   2      311.48      372.46     22.73 o
   4  -3   2      142.27      141.92      6.45 o
   5  -3   2       19.44       17.28      1.16 o
   6  -3   2      102.99      106.25      5.40 o
   7  -3   2        7.27        7.93      1.22 o
   8  -3   2       19.09       21.66      3.18 o
  -8  -2   2        1.39        1.21      1.26 o
  -7  -2   2       11.90       13.22      1.58 o
  -6  -2   2       10.84        8.69      1.06 o
  -5  -2   2       77.93       77.17      5.95 o
  -4  -2   2       29.37       26.29      2.34 o
  -3  -2   2      257.65      303.37     18.39 o
  -2  -2   2        3.53        2.56      0.53 o
  -1  -2   2     3095.03     3058.08    164.92 o
   0  -2   2      792.19      771.67     41.99 o
   1  -2   2     2787.19     2886.35    188.91 o
   2  -2   2      119.11      126.72      7.06 o
   3  -2   2      462.68      512.91     30.11 o
   4  -2   2      239.54      241.21     12.07 o
   5  -2   2        6.75        8.68      0.88 o
   6  -2   2       42.84       42.11      2.13 o
   7  -2   2       11.80       15.69      2.12 o
   8  -2   2        0.64        0.82      1.76 o
  -8  -1   2       28.88       25.97      3.73 o
  -7  -1   2        0.22        0.00      0.89 o
  -6  -1   2      155.35      153.21     10.90 o
  -5  -1   2       21.09       18.51      1.33 o
  -4  -1   2       55.81       51.03      3.39 o
  -3  -1   2      431.31      405.39     27.83 o
  -2  -1   2      398.35      423.11     25.94 o
  -1  -1   2     4091.74     3795.26    215.20 o
   0  -1   2       20.40       21.28      1.34 o
   1  -1   2     3682.53     3374.57    167.25 o
   2  -1   2      106.32      105.64      6.83 o
   3  -1   2        8.99        9.09      0.64 o
   4  -1   2      185.69      176.47      9.27 o
   5  -1   2        8.62       10.62      0.78 o
   6  -1   2       62.44       57.92      3.59 o
   7  -1   2        0.80        0.61      0.97 o
   8  -1   2        7.75        6.78      1.52 o
  -8   0   2        0.08       -0.10      1.15 o
  -7   0   2       20.26       22.26      1.69 o
  -6   0   2       17.89       18.46      1.37 o
  -5   0   2        0.18       -0.42      0.47 o
  -4   0   2        0.45       -0.41      0.41 o
  -3   0   2      313.92      334.51     20.98 o
  -2   0   2      110.68      113.35      7.69 o
  -1   0   2     5823.32     5517.27    334.24 o
   0   0   2      489.96      556.69     36.21 o
   1   0   2     5106.09     4564.59    356.40 o
   2   0   2       70.35       69.57      4.07 o
   3   0   2       41.72       35.80      1.70 o
   4   0   2       14.17       12.18      0.95 o
   5   0   2      172.89      178.37     10.40 o
   6   0   2        1.90        2.50      0.89 o
   7   0   2       22.70       24.75      2.22 o
   8   0   2        2.09        2.60      1.38 o
  -8   1   2        3.63        3.03      1.40 o
  -7   1   2       13.80       13.52      1.44 o
  -6   1   2        2.87        2.46      0.82 o
  -5   1   2        8.53        9.40      0.83 o
  -4   1   2      235.37      257.10     16.79 o
  -3   1   2        2.28        3.29      0.44 o
  -2   1   2      499.93      509.56     28.44 o
  -1   1   2       98.90      117.53      6.11 o
   0   1   2     1871.10     1785.31    117.79 o
   1   1   2        7.00        7.07      0.46 o
   2   1   2        6.08        5.31      0.73 o
   3   1   2       76.20       71.79      3.46 o
   4   1   2       18.73       21.57      1.34 o
   5   1   2       35.98       34.26      2.32 o
   6   1   2        9.90       12.09      1.09 o
   7   1   2        0.08       -0.07      0.84 o
   8   1   2        1.75        1.24      1.33 o
  -8   2   2        1.86        1.48      1.06 o
  -7   2   2        0.84        0.29      0.83 o
  -6   2   2        0.37       -0.14      0.75 o
  -5   2   2        0.25        0.88      0.62 o
  -4   2   2      127.33      141.00      8.76 o
  -3   2   2      390.24      410.75     25.11 o
  -2   2   2      591.70      614.62     34.48 o
  -1   2   2     1000.80     1059.46     52.39 o
   0   2   2      578.63      591.53     37.03 o
   1   2   2       84.73       52.31      3.79 o
   2   2   2       44.50       38.37      3.60 o
   3   2   2      176.28      172.48     12.68 o
   4   2   2      120.53      110.76      8.13 o
   5   2   2      158.74      170.04     11.62 o
   6   2   2       28.14       32.52      2.41 o
   7   2   2       12.49       13.42      1.77 o
   8   2   2        4.59        6.07      1.68 o
  -8   3   2        0.01        1.16      1.28 o
  -7   3   2        0.21        0.49      0.89 o
  -6   3   2        2.58        0.68      0.79 o
  -5   3   2       67.72       60.39      4.29 o
  -4   3   2        0.24        1.19      0.42 o
  -3   3   2       39.32       44.37      2.12 o
  -2   3   2      107.81      124.84      7.12 o
  -1   3   2      198.83      217.61     10.80 o
   0   3   2       36.80       44.04      3.87 o
   1   3   2      494.59      488.18     25.25 o
   2   3   2       41.45       37.12      2.79 o
   3   3   2      409.63      394.75     25.41 o
   4   3   2       27.00       27.91      2.24 o
   5   3   2       52.16       57.85      3.75 o
   6   3   2       39.44       44.06      2.79 o
   7   3   2        6.68        6.67      1.62 o
   8   3   2       13.06       14.77      2.19 o
  -8   4   2        0.93        1.36      1.32 o
  -7   4   2        1.81        2.24      1.24 o
  -6   4   2        7.35        7.03      1.13 o
  -5   4   2       47.27       41.41      3.07 o
  -4   4   2       30.80       31.09      1.75 o
  -3   4   2      189.85      202.92      9.63 o
  -2   4   2        1.55        3.12      0.50 o
  -1   4   2       59.00       48.54      2.43 o
   0   4   2      647.06      697.63     36.93 o
   1   4   2       12.06       18.07      0.97 o
   2   4   2      977.04      938.89     56.15 o
   3   4   2        1.78        1.62      0.43 o
   4   4   2      300.75      299.73     19.46 o
   5   4   2        1.34        0.75      0.73 o
   6   4   2       44.98       48.92      3.27 o
   7   4   2        1.15        1.66      1.08 o
  -8   5   2        3.18        1.90      1.41 o
  -7   5   2        6.44        5.39      1.93 o
  -6   5   2       56.87       59.76      5.83 o
  -5   5   2       18.42       16.46      1.40 o
  -4   5   2      192.24      179.99     10.40 o
  -3   5   2       20.36       23.08      1.56 o
  -2   5   2       58.93       60.71      2.79 o
  -1   5   2      165.68      148.32      7.01 o
   0   5   2       32.51       30.63      1.19 o
   1   5   2     1053.72      911.12     48.24 o
   2   5   2      133.36      111.47     10.90 o
   3   5   2      143.47      141.31      9.89 o
   4   5   2      113.24      121.41      9.40 o
   5   5   2        0.17       -0.01      0.82 o
   6   5   2       58.45       72.09      6.93 o
   7   5   2        2.12        2.78      1.18 o
  -7   6   2       13.40       14.68      2.04 o
  -6   6   2        0.24        0.25      1.06 o
  -5   6   2       41.89       44.39      3.31 o
  -4   6   2        6.92        6.70      0.95 o
  -3   6   2       88.05       89.04      4.38 o
  -2   6   2       34.92       36.64      1.46 o
  -1   6   2       24.82       25.18      1.11 o
   0   6   2      105.32      128.93      6.42 o
   1   6   2       10.51       10.31      0.74 o
   2   6   2        2.65        3.32      0.68 o
   3   6   2        1.40        1.86      0.66 o
   4   6   2       21.11       21.11      1.98 o
   5   6   2        9.57        9.59      1.36 o
   6   6   2        0.70        0.35      0.97 o
   7   6   2        1.03        0.95      1.16 o
  -7   7   2       49.76       48.06      3.40 o
  -6   7   2       66.11       71.05      6.16 o
  -5   7   2      245.24      240.19     17.61 o
  -4   7   2       28.99       29.37      2.63 o
  -3   7   2     1013.68      949.66     54.21 o
  -2   7   2       82.93       77.47      3.97 o
  -1   7   2     1944.40     1862.63     84.93 o
   0   7   2      731.57      708.80     33.95 o
   1   7   2      927.39      865.08     40.56 o
   2   7   2      547.42      529.42     35.93 o
   3   7   2       79.42       73.57      5.82 o
   4   7   2      114.90      121.04      8.46 o
   5   7   2        8.88       12.48      1.53 o
   6   7   2       22.26       25.16      2.14 o
  -6   8   2       46.24       51.70      5.16 o
  -5   8   2       33.58       31.40      3.17 o
  -4   8   2       67.67       66.81      3.92 o
  -3   8   2       45.62       45.39      2.57 o
  -2   8   2        9.72        9.89      0.80 o
  -1   8   2        2.21        4.13      0.57 o
   0   8   2       20.96       19.90      1.12 o
   1   8   2        0.25        1.64      0.62 o
   2   8   2      100.11       99.84      7.69 o
   3   8   2        0.04        0.04      0.83 o
   4   8   2       60.66       62.05      3.70 o
   5   8   2        0.45        0.94      1.16 o
  -6   9   2        3.09        2.76      1.53 o
  -5   9   2       70.65       76.47      6.16 o
  -4   9   2       40.48       38.37      2.66 o
  -3   9   2       74.06       77.03      5.76 o
  -2   9   2      335.48      312.11     20.35 o
  -1   9   2       27.85       31.22      1.43 o
   0   9   2      301.02      316.80     12.51 o
   1   9   2        0.27        0.29      0.71 o
   2   9   2       25.17       28.62      2.91 o
   3   9   2       35.55       37.19      2.56 o
   4   9   2        0.74        0.93      1.14 o
   5   9   2       30.37       29.34      2.59 o
  -5  10   2        0.62        2.23      1.48 o
  -4  10   2        3.28        1.61      1.12 o
  -3  10   2       15.55       17.16      1.80 o
  -2  10   2        1.00        0.55      0.84 o
  -1  10   2       18.94       20.56      1.24 o
   0  10   2        7.89        7.45      0.94 o
   1  10   2        2.85        2.63      0.93 o
   2  10   2       34.18       33.20      2.93 o
   3  10   2        3.54        3.61      1.28 o
   4  10   2       20.82       22.64      2.54 o
  -3  11   2        0.94        1.40      1.32 o
  -2  11   2       14.24       19.33      2.22 o
  -1  11   2        2.19        0.98      1.26 o
   0  11   2        5.80        7.58      1.29 o
   1  11   2        0.06        0.36      0.91 o
   2  11   2        0.80        0.52      1.17 o
  -2 -12   3        8.04        7.50      1.56 o
  -1 -12   3       23.97       22.68      2.38 o
   0 -12   3        4.30        3.14      1.03 o
   1 -12   3       47.80       46.14      4.05 o
   2 -12   3        1.47        1.15      1.06 o
  -4 -11   3        3.27        3.18      1.23 o
  -3 -11   3      171.42      173.95     13.16 o
  -2 -11   3        0.21        0.93      0.98 o
  -1 -11   3      193.04      189.53     13.29 o
   0 -11   3       17.89       21.40      2.69 o
   1 -11   3      102.72       93.42      5.50 o
   2 -11   3       31.91       30.77      3.03 o
   3 -11   3       41.32       40.75      2.41 o
   4 -11   3       18.80       16.19      1.89 o
  -5 -10   3       11.63       12.50      1.72 o
  -4 -10   3        2.41        2.81      1.12 o
  -3 -10   3       31.38       29.33      2.14 o
  -2 -10   3       30.40       26.09      1.85 o
  -1 -10   3      195.09      190.76     11.21 o
   0 -10   3      159.88      154.18      9.76 o
   1 -10   3      229.62      239.53     17.06 o
   2 -10   3      110.04       99.82      8.28 o
   3 -10   3       52.25       49.02      3.14 o
   4 -10   3       41.25       37.65      2.29 o
   5 -10   3        4.63        4.66      1.45 o
  -6  -9   3        4.97        4.07      1.37 o
  -5  -9   3       24.63       27.93      2.84 o
  -4  -9   3       44.89       49.86      3.51 o
  -3  -9   3       66.54       70.71      7.14 o
  -2  -9   3       18.04       18.53      1.48 o
  -1  -9   3        2.11        1.54      0.78 o
   0  -9   3        9.33       11.31      1.07 o
   1  -9   3       45.22       50.32      2.58 o
   2  -9   3        0.04       -0.22      0.72 o
   3  -9   3        5.16        3.92      0.97 o
   4  -9   3        0.01        0.28      0.83 o
   5  -9   3       12.39       14.64      1.85 o
   6  -9   3        0.32        1.48      1.28 o
  -6  -8   3        9.02        7.80      1.62 o
  -5  -8   3       36.44       36.65      2.82 o
  -4  -8   3        1.33        1.91      0.95 o
  -3  -8   3      127.96      129.21      8.27 o
  -2  -8   3      211.27      200.28     11.97 o
  -1  -8   3      155.09      149.73      8.16 o
   0  -8   3      745.17      746.89     46.83 o
   1  -8   3      169.04      172.33     11.58 o
   2  -8   3      228.02      239.11     18.23 o
   3  -8   3       42.59       39.65      2.03 o
   4  -8   3        2.03        1.74      0.84 o
   5  -8   3        3.00        4.45      1.18 o
   6  -8   3        0.74       -0.25      1.07 o
  -7  -7   3        0.05       -0.40      1.01 o
  -6  -7   3        2.87        3.44      1.11 o
  -5  -7   3        0.08        0.75      0.89 o
  -4  -7   3        0.87        0.08      0.78 o
  -3  -7   3        0.96        1.08      0.72 o
  -2  -7   3      297.17      275.21     17.37 o
  -1  -7   3        0.86        1.01      0.51 o
   0  -7   3      771.94      798.33     44.57 o
   1  -7   3        3.90        4.89      0.59 o
   2  -7   3      472.76      506.14     35.46 o
   3  -7   3       13.18       14.83      1.36 o
   4  -7   3       13.77       13.77      1.43 o
   5  -7   3      100.29      100.30      6.14 o
   6  -7   3        5.61        5.63      1.40 o
   7  -7   3       33.23       33.07      2.60 o
  -7  -6   3       42.76       46.81      3.87 o
  -6  -6   3       15.98       15.23      1.59 o
  -5  -6   3      143.01      136.96     10.55 o
  -4  -6   3        3.10        1.10      0.70 o
  -3  -6   3      100.13      102.70      7.48 o
  -2  -6   3      262.30      229.88     15.55 o
  -1  -6   3      102.50      116.40      5.79 o
   0  -6   3      131.28      125.01      6.58 o
   1  -6   3      131.00      154.29      7.81 o
   2  -6   3        4.02        3.22      0.58 o
   3  -6   3       55.20       60.33      4.13 o
   4  -6   3       42.51       53.13      2.75 o
   5  -6   3       23.54       22.77      1.73 o
   6  -6   3       15.82       18.06      1.73 o
   7  -6   3        6.29        5.21      1.42 o
  -8  -5   3        1.71        0.92      1.21 o
  -7  -5   3        2.16        1.90      1.05 o
  -6  -5   3        0.42       -0.79      0.79 o
  -5  -5   3       24.45       25.95      2.26 o
  -4  -5   3       19.97       17.54      1.36 o
  -3  -5   3      489.08      476.50     34.52 o
  -2  -5   3      413.52      395.59     23.43 o
  -1  -5   3      667.02      701.11     38.41 o
   0  -5   3      967.86      975.68     51.52 o
   1  -5   3      346.20      404.90     23.37 o
   2  -5   3      119.92      133.56      8.85 o
   3  -5   3      350.27      401.37     30.62 o
   4  -5   3       32.96       34.37      2.37 o
   5  -5   3       81.99       81.50      4.13 o
   6  -5   3       49.16       52.74      3.15 o
   7  -5   3       10.04        8.71      1.52 o
  -8  -4   3        5.10        3.77      1.37 o
  -7  -4   3       48.94       52.37      3.74 o
  -6  -4   3       21.45       22.69      1.92 o
  -5  -4   3       86.85       82.01      5.02 o
  -4  -4   3        5.02        5.58      0.88 o
  -3  -4   3        7.07        5.33      0.72 o
  -2  -4   3       16.90       14.75      0.86 o
  -1  -4   3        3.08        2.58      1.05 o
   0  -4   3       41.37       37.12      2.45 o
   1  -4   3      224.31      241.62     13.43 o
   2  -4   3       58.40       66.02      3.73 o
   3  -4   3      299.73      319.40     20.40 o
   4  -4   3       25.58       25.75      2.02 o
   5  -4   3      107.54      104.76      6.49 o
   6  -4   3        7.16        9.10      1.19 o
   7  -4   3       12.11       11.09      1.39 o
   8  -4   3        9.19        8.10      1.92 o
  -8  -3   3        0.07        0.18      1.19 o
  -7  -3   3        0.25        0.46      0.90 o
  -6  -3   3        9.23        8.99      1.18 o
  -5  -3   3        5.15        5.06      0.83 o
  -4  -3   3      151.51      159.82      9.75 o
  -3  -3   3       73.39       75.57      5.12 o
  -2  -3   3      259.36      287.70     19.97 o
  -1  -3   3      652.50      654.93     33.15 o
   0  -3   3      174.62      173.96     11.66 o
   1  -3   3      610.41      694.36     40.40 o
   2  -3   3        8.35       11.53      0.91 o
   3  -3   3        5.61        6.72      0.62 o
   4  -3   3      193.88      197.92     12.24 o
   5  -3   3        6.96        9.53      1.06 o
   6  -3   3       60.26       56.50      2.50 o
   7  -3   3        0.81        1.32      1.10 o
   8  -3   3        5.77        3.93      1.46 o
  -8  -2   3        2.01        2.92      1.37 o
  -7  -2   3        3.27        4.10      1.13 o
  -6  -2   3        5.39        4.21      0.89 o
  -5  -2   3        1.25        0.62      0.55 o
  -4  -2   3      236.21      229.61     13.28 o
  -3  -2   3       42.16       50.28      2.68 o
  -2  -2   3      459.07      520.04     33.78 o
  -1  -2   3       19.56       18.21      0.83 o
   0  -2   3      127.02      180.67     10.77 o
   1  -2   3       40.42       36.26      2.48 o
   2  -2   3      208.37      174.92     10.48 o
   3  -2   3      485.85      496.21     29.01 o
   4  -2   3      155.48      158.19      9.10 o
   5  -2   3       22.37       17.45      2.42 o
   6  -2   3       34.50       35.20      1.97 o
   7  -2   3        4.54        5.95      1.34 o
   8  -2   3       10.57       12.07      1.80 o
  -8  -1   3        0.00        0.08      1.15 o
  -7  -1   3        1.09        0.93      0.96 o
  -6  -1   3       34.78       38.54      2.15 o
  -5  -1   3       39.73       41.29      2.41 o
  -4  -1   3      128.78      135.38      7.89 o
  -3  -1   3       52.14       59.91      4.05 o
  -2  -1   3       70.05       78.31      4.54 o
  -1  -1   3      101.65      118.01      6.41 o
   0  -1   3       26.43       18.46      1.27 o
   1  -1   3       40.58       49.40      2.92 o
   2  -1   3        2.40        2.09      0.34 o
   3  -1   3        1.13        0.23      0.41 o
   4  -1   3       86.22       81.04      3.86 o
   5  -1   3        1.63        2.61      0.63 o
   6  -1   3       88.60       86.25      5.97 o
   7  -1   3        1.85        2.40      1.11 o
   8  -1   3        6.46        6.83      1.53 o
  -8   0   3        0.45        0.25      1.17 o
  -7   0   3       27.73       26.69      2.38 o
  -6   0   3        3.56        3.70      0.94 o
  -5   0   3      308.82      283.83     13.76 o
  -4   0   3        5.05        3.51      0.56 o
  -3   0   3      286.90      270.54     16.90 o
  -2   0   3      706.32      720.03     36.10 o
  -1   0   3      443.31      464.24     25.34 o
   0   0   3     2389.32     2430.80    188.56 o
   1   0   3     1544.86     1408.89     77.09 o
   2   0   3     2005.43     1927.02    111.25 o
   3   0   3       18.43       23.21      1.46 o
   4   0   3      262.02      264.77     13.23 o
   5   0   3        8.59        9.73      1.01 o
   6   0   3        6.08        4.82      1.00 o
   7   0   3       10.23       10.30      1.52 o
   8   0   3        0.48       -0.29      1.26 o
  -8   1   3        0.69        1.06      1.13 o
  -7   1   3       24.46       23.45      2.35 o
  -6   1   3        3.86        3.70      0.93 o
  -5   1   3      235.34      228.13     14.93 o
  -4   1   3       65.82       65.71      3.84 o
  -3   1   3       15.78       14.42      0.92 o
  -2   1   3      186.40      183.40     12.62 o
  -1   1   3      351.91      323.75     18.34 o
   0   1   3     1150.40     1056.65     73.97 o
   1   1   3       21.50       17.45      0.92 o
   2   1   3        1.26        1.51      0.40 o
   3   1   3        5.89        4.72      0.66 o
   4   1   3      432.15      400.15     21.40 o
   5   1   3        0.12       -0.58      0.58 o
   6   1   3      140.98      156.75     11.13 o
   7   1   3        0.02       -0.14      0.99 o
   8   1   3       14.00       15.29      2.48 o
  -8   2   3        0.19       -0.30      1.02 o
  -7   2   3       64.54       75.96      5.27 o
  -6   2   3       31.99       29.52      2.45 o
  -5   2   3      395.42      375.98     26.02 o
  -4   2   3      339.71      316.14     19.62 o
  -3   2   3      988.54      988.41     69.61 o
  -2   2   3     1511.72     1410.69     95.42 o
  -1   2   3     1224.13     1284.81     68.60 o
   0   2   3     6092.80     6157.27    404.14 o
   1   2   3      285.76      376.59     20.80 o
   2   2   3     2347.78     2113.61    120.43 o
   3   2   3      170.22      156.95      9.84 o
   4   2   3      100.48       95.31      6.15 o
   5   2   3       11.73       11.27      1.11 o
   6   2   3        0.74        0.83      0.80 o
   7   2   3        0.36        0.09      1.10 o
   8   2   3        0.80        0.87      1.37 o
  -8   3   3        0.22        0.23      1.21 o
  -7   3   3        0.48        1.13      0.98 o
  -6   3   3        0.37        1.27      0.84 o
  -5   3   3       42.93       39.44      2.70 o
  -4   3   3       65.92       72.56      5.52 o
  -3   3   3      381.64      399.19     26.61 o
  -2   3   3      817.47      803.87     41.82 o
  -1   3   3      941.77      954.31     48.72 o
   0   3   3     1900.31     2098.98    112.61 o
   1   3   3      550.40      515.99     33.21 o
   2   3   3     1734.33     1581.57     96.17 o
   3   3   3      101.58       90.91      6.38 o
   4   3   3      644.05      606.65     44.16 o
   5   3   3      120.07      131.35      8.64 o
   6   3   3      129.45      138.84     10.45 o
   7   3   3       15.85       18.14      2.14 o
  -8   4   3       12.08       11.84      1.99 o
  -7   4   3        9.78       11.44      1.58 o
  -6   4   3       90.70      100.05      7.79 o
  -5   4   3       16.14       18.64      1.65 o
  -4   4   3      290.85      286.51     20.72 o
  -3   4   3        9.04        9.37      0.69 o
  -2   4   3     1274.47     1367.55     63.91 o
  -1   4   3      247.86      261.27     15.81 o
   0   4   3     1365.59     1501.34     79.08 o
   1   4   3      268.23      266.51     12.35 o
   2   4   3      547.73      579.46     33.61 o
   3   4   3        9.22       10.20      0.86 o
   4   4   3      121.54      126.44      7.92 o
   5   4   3        0.13        0.69      0.81 o
   6   4   3        3.66        2.83      1.04 o
   7   4   3        1.04        1.02      1.04 o
  -8   5   3        1.91        1.40      1.45 o
  -7   5   3        2.74        4.60      1.44 o
  -6   5   3        3.01        3.92      1.16 o
  -5   5   3        0.79        1.24      0.90 o
  -4   5   3      359.44      304.54     19.98 o
  -3   5   3       20.84       22.89      1.87 o
  -2   5   3     1342.62     1332.16     55.84 o
  -1   5   3       33.58       22.62      1.61 o
   0   5   3     1357.86     1332.87     80.77 o
   1   5   3      160.93      159.49      7.66 o
   2   5   3      298.15      275.30     20.01 o
   3   5   3      295.06      307.35     20.61 o
   4   5   3       15.45       14.51      1.43 o
   5   5   3      111.25      116.45      8.19 o
   6   5   3        1.48        0.52      0.99 o
   7   5   3       11.89       11.26      1.78 o
  -7   6   3        7.32        6.15      1.63 o
  -6   6   3        6.89        6.83      1.53 o
  -5   6   3       71.46       68.73      5.08 o
  -4   6   3        2.32        2.45      0.96 o
  -3   6   3       40.60       39.75      2.34 o
  -2   6   3        8.36       10.80      0.76 o
  -1   6   3       36.89       42.30      2.32 o
   0   6   3       15.42       15.31      0.94 o
   1   6   3       25.93       28.63      1.26 o
   2   6   3      112.69      106.45      6.94 o
   3   6   3        6.65        6.77      0.99 o
   4   6   3       24.72       26.89      1.94 o
   5   6   3        1.28        1.52      0.97 o
   6   6   3        1.99        2.69      1.25 o
  -7   7   3        4.37        4.98      1.64 o
  -6   7   3       50.86       54.15      4.90 o
  -5   7   3        3.42        2.99      1.22 o
  -4   7   3      270.49      267.68     19.93 o
  -3   7   3       67.29       57.97      3.70 o
  -2   7   3      766.75      758.47     43.17 o
  -1   7   3       88.28       83.31      3.48 o
   0   7   3      263.52      262.90     11.96 o
   1   7   3       62.09       60.41      6.36 o
   2   7   3        0.11        0.62      0.69 o
   3   7   3       61.34       59.11      3.86 o
   4   7   3        0.47        0.98      1.02 o
   5   7   3       20.28       17.63      1.95 o
   6   7   3        0.20        0.76      1.19 o
  -6   8   3       26.35       28.78      2.73 o
  -5   8   3        6.83        6.02      1.55 o
  -4   8   3       57.69       55.46      3.68 o
  -3   8   3        1.53        0.41      0.78 o
  -2   8   3       26.48       31.06      2.22 o
  -1   8   3       93.80       91.74      3.72 o
   0   8   3       10.74       13.20      0.85 o
   1   8   3      264.50      246.57     13.57 o
   2   8   3        4.43        4.10      0.95 o
   3   8   3       72.13       66.25      5.00 o
   4   8   3        0.58        0.19      1.00 o
   5   8   3        7.61        7.78      1.61 o
  -5   9   3       55.26       61.81      5.21 o
  -4   9   3        0.60        1.18      1.11 o
  -3   9   3       91.42       87.51      6.26 o
  -2   9   3       21.26       19.22      1.63 o
  -1   9   3       35.66       35.32      1.88 o
   0   9   3       47.66       51.76      2.62 o
   1   9   3        0.06       -0.15      0.74 o
   2   9   3       23.85       22.21      2.10 o
   3   9   3        0.58       -0.03      0.92 o
   4   9   3        2.90        1.53      1.25 o
  -4  10   3       19.39       21.64      2.40 o
  -3  10   3        5.27        4.68      1.33 o
  -2  10   3        4.88        4.35      1.10 o
  -1  10   3       55.97       59.45      3.33 o
   0  10   3        1.50        0.31      0.81 o
   1  10   3       28.49       30.50      2.07 o
   2  10   3        5.32        2.60      1.14 o
   3  10   3        1.15        0.33      1.16 o
  -3  11   3        3.91        4.69      1.68 o
  -2  11   3        2.00        1.86      1.38 o
  -1  11   3        0.00        0.14      1.04 o
   0  11   3        8.52        8.58      1.61 o
   1  11   3        3.09        0.86      1.11 o
  -2 -12   4        1.49        1.93      1.24 o
  -1 -12   4       70.48       78.35      5.46 o
   0 -12   4        4.28        2.31      1.02 o
   1 -12   4       48.26       49.50      3.79 o
   2 -12   4        3.40        1.48      1.18 o
  -4 -11   4       19.72       23.46      2.20 o
  -3 -11   4       12.71       14.66      1.68 o
  -2 -11   4        4.44        2.79      1.18 o
  -1 -11   4        0.99       -0.82      0.82 o
   0 -11   4        1.37        1.83      0.94 o
   1 -11   4        7.74        5.94      1.19 o
   2 -11   4        0.30       -0.12      0.89 o
   3 -11   4       56.19       56.64      4.41 o
   4 -11   4        0.21       -0.68      1.00 o
  -5 -10   4        3.92        4.27      1.33 o
  -4 -10   4       19.92       17.38      1.85 o
  -3 -10   4        9.78       10.42      1.56 o
  -2 -10   4       97.65       89.79      5.14 o
  -1 -10   4       12.72       11.99      1.35 o
   0 -10   4       80.53       83.30      6.76 o
   1 -10   4       14.17       16.59      1.40 o
   2 -10   4        4.06        4.07      1.03 o
   3 -10   4        1.22        1.45      0.93 o
   4 -10   4        0.04       -0.83      0.83 o
   5 -10   4        3.45        3.59      1.32 o
  -6  -9   4        5.17        5.95      1.45 o
  -5  -9   4        5.61        5.62      1.29 o
  -4  -9   4        1.43        0.17      0.95 o
  -3  -9   4       11.91       11.41      1.51 o
  -2  -9   4       69.07       61.98      4.32 o
  -1  -9   4       33.85       34.63      2.29 o
   0  -9   4       32.10       31.48      2.14 o
   1  -9   4       91.11       91.19      6.89 o
   2  -9   4        0.04        0.47      0.77 o
   3  -9   4      127.25      118.12      8.60 o
   4  -9   4       17.76       17.25      2.55 o
   5  -9   4       72.15       67.98      4.59 o
   6  -9   4        7.81        6.90      1.63 o
  -6  -8   4        2.65        0.73      1.07 o
  -5  -8   4        1.37        0.01      0.93 o
  -4  -8   4        0.07       -0.07      0.74 o
  -3  -8   4        1.89        3.79      0.87 o
  -2  -8   4        1.50        1.24      0.75 o
  -1  -8   4      140.01      132.24      7.17 o
   0  -8   4       63.69       64.10      3.47 o
   1  -8   4      461.70      461.40     31.98 o
   2  -8   4       55.25       61.77      4.71 o
   3  -8   4      209.11      187.87     12.49 o
   4  -8   4        1.52        1.77      0.95 o
   5  -8   4       44.16       38.91      2.43 o
   6  -8   4        4.38        3.79      1.34 o
  -7  -7   4        5.13        3.42      1.27 o
  -6  -7   4        0.68        0.06      0.96 o
  -5  -7   4       71.09       70.12      4.86 o
  -4  -7   4        0.06        0.12      0.67 o
  -3  -7   4      337.77      329.58     18.65 o
  -2  -7   4        3.37        4.52      0.80 o
  -1  -7   4      128.42      127.16      6.59 o
   0  -7   4       46.74       37.26      2.52 o
   1  -7   4       18.95       21.61      1.69 o
   2  -7   4      349.49      339.85     24.64 o
   3  -7   4       70.49       69.54      5.31 o
   4  -7   4      207.16      181.02     13.53 o
   5  -7   4       18.25       16.60      1.64 o
   6  -7   4       34.16       33.95      2.56 o
   7  -7   4        0.78        1.34      1.28 o
  -7  -6   4        4.12        3.60      1.22 o
  -6  -6   4       21.91       20.09      2.08 o
  -5  -6   4        1.43        1.98      0.93 o
  -4  -6   4      124.30      134.05     10.37 o
  -3  -6   4       28.98       30.78      1.87 o
  -2  -6   4      155.24      161.51      9.77 o
  -1  -6   4      762.73      792.50     42.10 o
   0  -6   4        5.69        4.08      0.52 o
   1  -6   4     1296.11     1304.83     83.51 o
   2  -6   4       30.69       30.33      2.18 o
   3  -6   4      247.99      225.77     15.87 o
   4  -6   4       89.66       85.64      6.18 o
   5  -6   4        0.00       -0.04      0.82 o
   6  -6   4       75.82       79.13      3.78 o
   7  -6   4        4.10        5.16      1.44 o
  -8  -5   4        2.95        4.44      1.57 o
  -7  -5   4       21.81       19.35      1.83 o
  -6  -5   4       39.65       40.90      3.41 o
  -5  -5   4      146.12      139.68     10.46 o
  -4  -5   4      132.99      128.79      8.78 o
  -3  -5   4      218.22      220.88     12.90 o
  -2  -5   4      104.21       99.14      6.20 o
  -1  -5   4       76.47       91.53      4.85 o
   0  -5   4       11.06        7.84      0.68 o
   1  -5   4        4.10        4.44      0.55 o
   2  -5   4      136.54      146.89      9.52 o
   3  -5   4        1.58        2.71      0.64 o
   4  -5   4      115.49      114.23      7.07 o
   5  -5   4        7.83        8.12      1.10 o
   6  -5   4       12.90       11.91      1.42 o
   7  -5   4        0.58        0.45      1.04 o
  -8  -4   4        0.01       -0.47      1.13 o
  -7  -4   4       14.18       14.74      1.60 o
  -6  -4   4       29.83       32.42      2.59 o
  -5  -4   4       36.35       38.07      2.98 o
  -4  -4   4       35.39       34.37      2.14 o
  -3  -4   4      313.08      318.15     19.69 o
  -2  -4   4      335.95      354.22     18.48 o
  -1  -4   4      388.63      372.82     18.55 o
   0  -4   4     1753.29     1847.54    121.94 o
   1  -4   4       25.14       26.19      1.93 o
   2  -4   4     1526.61     1623.82     99.42 o
   3  -4   4       34.28       31.81      2.41 o
   4  -4   4      367.75      351.32     21.58 o
   5  -4   4      167.89      174.73     10.22 o
   6  -4   4       36.77       35.32      1.94 o
   7  -4   4       46.93       58.16      3.77 o
  -8  -3   4        8.44        7.07      1.99 o
  -7  -3   4        0.12       -0.29      0.91 o
  -6  -3   4      113.19      113.78      7.69 o
  -5  -3   4        8.74        8.83      1.00 o
  -4  -3   4      192.41      195.21     12.71 o
  -3  -3   4      155.73      166.37     11.17 o
  -2  -3   4       10.62       11.95      0.69 o
  -1  -3   4      387.35      484.23     26.80 o
   0  -3   4       65.61       69.08      4.63 o
   1  -3   4       53.20       80.97      4.52 o
   2  -3   4      213.62      206.94     13.42 o
   3  -3   4       10.68        9.38      0.72 o
   4  -3   4      161.68      168.03     10.11 o
   5  -3   4        3.36        3.28      0.86 o
   6  -3   4       52.62       57.12      3.30 o
   7  -3   4        0.00       -0.06      1.08 o
   8  -3   4        2.54        4.22      1.43 o
  -8  -2   4        0.53        0.67      1.24 o
  -7  -2   4       32.34       33.27      3.57 o
  -6  -2   4        0.01       -0.45      0.66 o
  -5  -2   4       96.34       92.14      5.92 o
  -4  -2   4      170.40      182.48     10.59 o
  -3  -2   4      134.79      152.73      8.47 o
  -2  -2   4     3038.60     3092.29    179.99 o
  -1  -2   4     2171.99     2439.63    145.92 o
   0  -2   4     4714.37     4870.06    292.60 o
   1  -2   4     1729.52     1978.24    128.64 o
   2  -2   4     1223.07     1186.51     62.94 o
   3  -2   4     1369.96     1366.93     83.26 o
   4  -2   4       15.35       18.41      2.16 o
   5  -2   4      344.25      331.17     17.79 o
   6  -2   4        5.67        8.17      1.36 o
   7  -2   4       27.47       27.50      2.87 o
   8  -2   4        0.90        1.42      1.45 o
  -8  -1   4        2.47        2.68      1.34 o
  -7  -1   4        2.54        1.82      1.03 o
  -6  -1   4       27.18       31.98      2.66 o
  -5  -1   4        0.08       -0.09      0.52 o
  -4  -1   4      127.58      131.26      7.37 o
  -3  -1   4      417.77      473.72     28.36 o
  -2  -1   4      480.65      543.57     29.27 o
  -1  -1   4      487.56      521.33     32.93 o
   0  -1   4      226.34      273.20     15.80 o
   1  -1   4       90.72       77.50      4.41 o
   2  -1   4      564.09      551.69     33.77 o
   3  -1   4       73.89       66.66      3.84 o
   4  -1   4      489.46      474.52     28.05 o
   5  -1   4        7.85        9.59      0.88 o
   6  -1   4       53.88       50.97      4.90 o
   7  -1   4        0.73        0.59      1.08 o
   8  -1   4        1.85        1.58      1.41 o
  -8   0   4        4.65        4.27      1.65 o
  -7   0   4       16.04       17.02      1.73 o
  -6   0   4       41.81       43.65      4.05 o
  -5   0   4        1.82        1.50      0.60 o
  -4   0   4      323.66      329.41     20.68 o
  -3   0   4      453.29      489.62     25.19 o
  -2   0   4      654.24      691.00     41.02 o
  -1   0   4     1461.72     1443.58    113.61 o
   0   0   4     1622.92     1872.01    120.80 o
   1   0   4     1521.32     1433.78     78.15 o
   2   0   4      135.97      147.68      7.98 o
   3   0   4      137.21      145.03      8.80 o
   4   0   4       45.83       42.35      2.66 o
   5   0   4       32.12       31.22      2.20 o
   6   0   4        2.52        2.12      0.92 o
   7   0   4        4.65        4.40      1.49 o
   8   0   4        1.94        2.03      1.48 o
  -8   1   4        0.70        1.44      1.28 o
  -7   1   4        3.06        3.12      1.11 o
  -6   1   4       67.30       64.85      4.12 o
  -5   1   4       89.31       92.56      7.07 o
  -4   1   4      491.21      508.01     30.53 o
  -3   1   4       51.90       53.98      3.84 o
  -2   1   4      742.81      767.82     46.58 o
  -1   1   4      476.64      510.57     32.21 o
   0   1   4      477.44      439.09     30.92 o
   1   1   4      873.30      967.10     49.52 o
   2   1   4      347.34      305.20     22.40 o
   3   1   4      742.74      680.16     41.10 o
   4   1   4       88.68       88.33     10.36 o
   5   1   4       87.94       85.51      5.84 o
   6   1   4       15.53       15.07      1.46 o
   7   1   4        2.73        2.11      1.20 o
   8   1   4        0.30        0.02      1.50 o
  -8   2   4       14.51       14.10      2.03 o
  -7   2   4       11.10       12.62      1.62 o
  -6   2   4       27.82       27.88      2.74 o
  -5   2   4        5.20        5.21      0.94 o
  -4   2   4       82.71       89.33      6.90 o
  -3   2   4        7.22        7.12      0.64 o
  -2   2   4     1148.90     1274.14     77.14 o
  -1   2   4        5.16        3.29      0.41 o
   0   2   4     1057.08      966.05     65.10 o
   1   2   4       33.05       37.91      1.99 o
   2   2   4      135.12      141.34      8.95 o
   3   2   4       13.15       11.38      1.03 o
   4   2   4       16.52       15.12      1.11 o
   5   2   4        6.74        6.83      1.08 o
   6   2   4        0.97        0.89      0.88 o
   7   2   4       10.68       10.80      1.82 o
  -8   3   4       23.75       22.98      2.16 o
  -7   3   4        0.00       -0.47      0.93 o
  -6   3   4      270.73      262.85     19.36 o
  -5   3   4       58.42       56.67      4.61 o
  -4   3   4     1026.75      994.43     70.25 o
  -3   3   4      173.68      164.28     10.42 o
  -2   3   4      481.92      495.04     25.52 o
  -1   3   4      316.92      307.14     15.58 o
   0   3   4        1.16        0.12      0.27 o
   1   3   4      832.34      839.33     46.51 o
   2   3   4       66.35       56.73      3.84 o
   3   3   4      133.78      131.23      8.84 o
   4   3   4        7.81        6.43      0.95 o
   5   3   4        2.37        2.53      0.90 o
   6   3   4        0.03        0.20      0.91 o
   7   3   4        0.03       -0.27      1.20 o
  -8   4   4        4.33        3.38      1.52 o
  -7   4   4        0.34        0.27      0.99 o
  -6   4   4       23.07       20.96      1.87 o
  -5   4   4        0.26       -0.06      0.81 o
  -4   4   4      105.48       99.08      8.06 o
  -3   4   4       96.25       89.32      7.88 o
  -2   4   4      287.00      312.07     13.88 o
  -1   4   4      543.41      513.61     24.76 o
   0   4   4      583.48      702.05     37.55 o
   1   4   4      174.96      152.06      8.98 o
   2   4   4      257.30      236.33     14.56 o
   3   4   4       65.11       65.57      4.80 o
   4   4   4        0.08        0.08      0.68 o
   5   4   4       36.88       41.91      2.94 o
   6   4   4        2.04        2.48      1.09 o
   7   4   4       10.60       12.45      1.80 o
  -7   5   4       25.57       26.66      3.24 o
  -6   5   4       29.91       30.69      2.25 o
  -5   5   4      128.53      128.10      9.47 o
  -4   5   4        1.40        1.76      0.85 o
  -3   5   4       71.12       78.69      4.52 o
  -2   5   4       75.16       72.07      3.61 o
  -1   5   4       22.41       17.58      1.90 o
   0   5   4      514.03      518.30     28.52 o
   1   5   4      154.57      134.03      7.64 o
   2   5   4      251.72      232.75     14.64 o
   3   5   4       46.77       50.02      3.77 o
   4   5   4        0.50        0.72      0.73 o
   5   5   4        4.90        4.65      1.34 o
   6   5   4        5.90        8.34      1.58 o
  -7   6   4        3.86        3.61      1.55 o
  -6   6   4       28.30       27.23      2.20 o
  -5   6   4        2.23        2.28      1.04 o
  -4   6   4       74.14       70.75      4.89 o
  -3   6   4      166.23      171.82     10.39 o
  -2   6   4      107.66      119.82      7.55 o
  -1   6   4      449.44      422.67     20.23 o
   0   6   4      101.04      114.85      6.62 o
   1   6   4      410.69      391.14     19.72 o
   2   6   4        7.68        8.80      1.06 o
   3   6   4       51.29       50.16      4.47 o
   4   6   4       10.29        8.59      1.38 o
   5   6   4        4.73        3.31      1.25 o
   6   6   4        7.74        7.52      1.57 o
  -7   7   4       25.75       27.87      2.97 o
  -6   7   4        0.55        0.13      1.20 o
  -5   7   4       44.42       46.26      2.69 o
  -4   7   4        3.45        3.59      1.05 o
  -3   7   4        2.63        1.32      0.82 o
  -2   7   4       61.45       66.04      4.30 o
  -1   7   4      126.67      120.89      6.27 o
   0   7   4       60.93       54.40      3.29 o
   1   7   4       80.08       80.72      3.75 o
   2   7   4        0.54        0.34      0.79 o
   3   7   4        1.14        1.05      0.85 o
   4   7   4       11.39       11.45      1.64 o
   5   7   4       10.83       12.44      1.82 o
  -6   8   4        6.18        4.97      1.48 o
  -5   8   4       23.23       21.97      2.65 o
  -4   8   4        4.71        3.28      1.19 o
  -3   8   4      125.61      115.75      8.02 o
  -2   8   4       27.57       23.14      2.03 o
  -1   8   4      218.95      228.65     12.61 o
   0   8   4       23.91       22.16      1.71 o
   1   8   4       28.75       30.16      1.82 o
   2   8   4       17.39       16.00      1.64 o
   3   8   4        0.72        0.20      0.98 o
   4   8   4        7.82        7.53      1.53 o
   5   8   4        0.07        0.25      1.21 o
  -5   9   4        0.81       -0.49      1.23 o
  -4   9   4        2.95        1.26      1.22 o
  -3   9   4        2.94        3.24      1.17 o
  -2   9   4        0.39        0.11      1.08 o
  -1   9   4       19.10       23.17      1.71 o
   0   9   4        0.24        0.52      0.88 o
   1   9   4        6.29        6.70      1.26 o
   2   9   4        0.23       -0.66      0.89 o
   3   9   4       37.22       41.53      3.15 o
   4   9   4        0.24       -0.69      1.12 o
  -4  10   4        0.01       -0.25      1.34 o
  -3  10   4        0.40       -0.87      1.30 o
  -2  10   4        0.00        0.38      1.00 o
  -1  10   4        0.53        0.73      0.97 o
   0  10   4       12.35       16.49      1.94 o
   1  10   4        0.30        0.14      1.02 o
   2  10   4       29.01       33.90      2.67 o
   3  10   4        0.19        0.22      1.13 o
  -2  11   4        1.06       -0.16      1.60 o
  -1  11   4       66.95       65.48      3.33 o
   0  11   4        2.54        2.31      1.33 o
  -2 -12   5       22.04       20.06      2.11 o
  -1 -12   5       14.64       16.90      1.69 o
   0 -12   5       16.33       17.33      1.79 o
   1 -12   5       18.81       18.91      1.97 o
   2 -12   5       17.16       19.46      2.01 o
  -3 -11   5       40.54       37.05      2.56 o
  -2 -11   5        0.22        0.26      0.92 o
  -1 -11   5       37.89       37.48      2.30 o
   0 -11   5       51.90       53.54      4.51 o
   1 -11   5       12.65       14.77      1.70 o
   2 -11   5       55.04       55.94      4.56 o
   3 -11   5        0.88        0.53      1.00 o
  -5 -10   5        2.66        3.84      1.34 o
  -4 -10   5        0.11        0.54      1.05 o
  -3 -10   5        6.09        4.02      1.11 o
  -2 -10   5        0.04        1.29      0.88 o
  -1 -10   5      134.42      127.91      7.92 o
   0 -10   5        4.57        3.13      0.98 o
   1 -10   5      132.45      122.97     10.83 o
   2 -10   5        7.30        8.61      1.25 o
   3 -10   5       12.15       10.09      1.39 o
   4 -10   5       34.83       38.23      2.52 o
  -5  -9   5       56.26       57.82      4.00 o
  -4  -9   5        4.85        3.72      1.16 o
  -3  -9   5       97.13       98.80      5.43 o
  -2  -9   5       41.23       42.20      2.48 o
  -1  -9   5        2.99        1.43      0.82 o
   0  -9   5      144.15      160.16     12.56 o
   1  -9   5        7.17        9.69      1.17 o
   2  -9   5       90.92       90.98      5.55 o
   3  -9   5        0.44        0.05      0.77 o
   4  -9   5        0.26        0.54      0.94 o
   5  -9   5        0.01       -0.25      1.00 o
  -6  -8   5        3.12        3.00      1.20 o
  -5  -8   5       43.49       38.74      3.17 o
  -4  -8   5        1.13        1.23      0.94 o
  -3  -8   5      358.97      308.10     18.71 o
  -2  -8   5       52.10       46.06      2.63 o
  -1  -8   5      958.83      868.70     48.02 o
   0  -8   5      244.85      243.73     19.96 o
   1  -8   5      416.74      423.48     30.86 o
   2  -8   5      204.81      207.72     14.56 o
   3  -8   5        0.02       -0.31      0.74 o
   4  -8   5      136.36      123.31     11.21 o
   5  -8   5       42.06       44.30      3.54 o
   6  -8   5       41.70       42.21      3.04 o
  -7  -7   5        8.35        6.82      1.51 o
  -6  -7   5       34.82       36.46      3.00 o
  -5  -7   5       25.11       25.05      1.76 o
  -4  -7   5      111.71      113.92      7.15 o
  -3  -7   5       32.78       31.71      2.24 o
  -2  -7   5      313.52      295.20     18.47 o
  -1  -7   5      411.48      399.60     21.51 o
   0  -7   5      438.67      440.58     29.86 o
   1  -7   5      386.34      417.07     29.93 o
   2  -7   5      239.78      248.68     18.82 o
   3  -7   5      115.90      106.01      8.28 o
   4  -7   5       21.04       17.54      1.63 o
   5  -7   5        5.29        5.33      1.30 o
   6  -7   5        0.17        0.03      1.00 o
  -7  -6   5       12.61       11.65      1.59 o
  -6  -6   5        7.55        8.01      1.36 o
  -5  -6   5       19.81       18.05      1.41 o
  -4  -6   5      192.16      190.55     10.83 o
  -3  -6   5      135.43      129.08      7.81 o
  -2  -6   5      751.63      730.61     43.06 o
  -1  -6   5       59.10       55.35      3.44 o
   0  -6   5      286.14      284.66     19.18 o
   1  -6   5      134.35      143.12      9.89 o
   2  -6   5       16.94       19.87      1.26 o
   3  -6   5      365.32      340.68     21.74 o
   4  -6   5        0.62       -0.32      0.78 o
   5  -6   5      176.16      176.26     12.39 o
   6  -6   5        3.64        3.57      1.21 o
   7  -6   5       20.44       20.45      2.02 o
  -7  -5   5        0.88        0.70      0.98 o
  -6  -5   5       43.62       43.34      4.61 o
  -5  -5   5        4.93        4.90      0.95 o
  -4  -5   5       28.07       27.56      2.03 o
  -3  -5   5       34.22       36.14      1.98 o
  -2  -5   5        1.83        1.79      0.46 o
  -1  -5   5      540.06      557.96     27.42 o
   0  -5   5      112.35      109.21      8.17 o
   1  -5   5      682.61      697.09     46.46 o
   2  -5   5       73.54       71.66      5.43 o
   3  -5   5      101.13      111.30      8.69 o
   4  -5   5        0.89        0.15      0.78 o
   5  -5   5       10.32       10.44      1.43 o
   6  -5   5        0.30       -0.33      0.91 o
   7  -5   5        3.45        2.47      1.45 o
  -8  -4   5        9.64        9.70      1.90 o
  -7  -4   5        0.03        0.38      1.04 o
  -6  -4   5       58.55       62.67      4.53 o
  -5  -4   5       30.60       34.46      2.41 o
  -4  -4   5      463.53      449.60     25.50 o
  -3  -4   5      453.16      462.68     27.49 o
  -2  -4   5     1252.90     1325.59     69.25 o
  -1  -4   5      600.39      585.11     28.61 o
   0  -4   5      373.17      405.06     26.14 o
   1  -4   5      180.34      179.67     12.11 o
   2  -4   5       17.92       15.11      1.25 o
   3  -4   5      218.90      237.83     15.87 o
   4  -4   5       42.71       41.86      3.06 o
   5  -4   5       40.92       40.74      3.54 o
   6  -4   5        3.83        3.13      1.07 o
   7  -4   5        1.14        1.59      1.34 o
  -8  -3   5        8.38        7.29      1.70 o
  -7  -3   5        0.43        0.09      0.97 o
  -6  -3   5       67.49       64.56      4.24 o
  -5  -3   5        2.37        1.94      0.74 o
  -4  -3   5      119.68      122.30      7.06 o
  -3  -3   5       12.37       13.08      1.08 o
  -2  -3   5      106.90      120.85      6.33 o
  -1  -3   5     1025.97     1064.09     59.63 o
   0  -3   5       24.38       26.48      1.49 o
   1  -3   5     1954.95     2087.52    116.44 o
   2  -3   5       17.49       17.79      0.99 o
   3  -3   5      396.05      386.97     23.58 o
   4  -3   5        7.35        8.49      0.94 o
   5  -3   5       17.32       19.50      1.53 o
   6  -3   5       23.26       27.88      2.73 o
   7  -3   5        1.22        2.30      1.24 o
  -8  -2   5        2.03        2.30      1.53 o
  -7  -2   5       14.50       16.43      1.73 o
  -6  -2   5        3.11        2.80      0.93 o
  -5  -2   5      295.65      285.00     16.84 o
  -4  -2   5       22.65       21.79      1.40 o
  -3  -2   5      753.31      807.12     46.64 o
  -2  -2   5       12.16        9.60      0.79 o
  -1  -2   5      153.01      166.37      8.61 o
   0  -2   5      163.86      193.45     12.52 o
   1  -2   5       11.60       12.55      0.78 o
   2  -2   5        0.47        0.22      0.34 o
   3  -2   5       85.45       83.32      4.89 o
   4  -2   5        1.87        2.50      0.63 o
   5  -2   5        2.89        2.72      0.89 o
   6  -2   5        6.64        7.31      1.35 o
   7  -2   5        0.01       -0.16      1.17 o
  -8  -1   5       17.84       19.86      2.89 o
  -7  -1   5        1.52        1.36      1.08 o
  -6  -1   5      228.71      230.21     18.65 o
  -5  -1   5        2.43        3.17      0.65 o
  -4  -1   5      533.51      555.42     29.72 o
  -3  -1   5      424.35      416.35     20.54 o
  -2  -1   5      175.79      191.70     14.00 o
  -1  -1   5     2016.02     1916.29    116.91 o
   0  -1   5        0.20        1.53      0.40 o
   1  -1   5      600.54      589.70     28.11 o
   2  -1   5        2.38        3.51      0.43 o
   3  -1   5       44.09       38.59      1.82 o
   4  -1   5        0.20        0.30      0.55 o
   5  -1   5       20.81       21.82      1.52 o
   6  -1   5        0.00       -0.41      0.96 o
   7  -1   5        9.04       10.46      1.86 o
  -8   0   5        0.05       -1.03      1.14 o
  -7   0   5        0.52        1.69      1.12 o
  -6   0   5       27.00       27.91      1.64 o
  -5   0   5       22.43       24.49      1.31 o
  -4   0   5       58.80       47.37      2.03 o
  -3   0   5        0.75        0.04      0.37 o
  -2   0   5      292.38      343.59     21.79 o
  -1   0   5      145.28      115.29      8.16 o
   0   0   5      497.37      639.79     38.82 o
   1   0   5      242.21      216.36     12.73 o
   2   0   5      203.70      225.86     12.29 o
   3   0   5        3.12        1.78      0.48 o
   4   0   5      147.77      137.29     16.70 o
   5   0   5       76.59       77.26      4.97 o
   6   0   5       28.57       30.02      2.41 o
   7   0   5       20.04       20.65      2.29 o
  -8   1   5       25.32       25.74      2.48 o
  -7   1   5       27.44       29.48      2.79 o
  -6   1   5      164.16      164.22     10.21 o
  -5   1   5      320.24      337.42     21.03 o
  -4   1   5      182.58      175.68     11.97 o
  -3   1   5      922.38      921.36     65.89 o
  -2   1   5       30.01       24.59      1.20 o
  -1   1   5     1163.02     1202.99     79.88 o
   0   1   5       12.63        9.66      0.71 o
   1   1   5      917.22     1036.24     58.84 o
   2   1   5       19.96       19.23      1.00 o
   3   1   5        4.41        5.57      0.59 o
   4   1   5       43.09       40.68      3.10 o
   5   1   5       12.99       14.37      1.35 o
   6   1   5        7.24        8.22      1.27 o
   7   1   5        0.03        0.40      1.19 o
  -8   2   5        1.25       -0.42      1.15 o
  -7   2   5        0.52        0.13      0.99 o
  -6   2   5        0.02       -0.79      0.88 o
  -5   2   5       12.62       13.07      1.30 o
  -4   2   5       13.92       16.34      1.29 o
  -3   2   5       15.28       14.47      1.01 o
  -2   2   5       55.99       59.55      3.84 o
  -1   2   5       40.14       43.36      2.35 o
   0   2   5       62.63       61.15      4.55 o
   1   2   5       65.53       62.46      3.93 o
   2   2   5        1.77        1.54      0.47 o
   3   2   5       59.52       48.02      5.93 o
   4   2   5       49.34       46.90      3.10 o
   5   2   5       93.50      101.74      7.03 o
   6   2   5        9.32        9.29      1.38 o
   7   2   5       13.51       13.48      1.99 o
  -8   3   5        5.68        5.11      1.43 o
  -7   3   5       47.26       52.94      3.35 o
  -6   3   5        6.89        5.34      1.23 o
  -5   3   5       72.65       76.09      4.87 o
  -4   3   5       27.19       16.36      3.10 o
  -3   3   5       11.23       12.57      0.98 o
  -2   3   5       54.78       59.88      2.71 o
  -1   3   5        6.84        8.97      0.65 o
   0   3   5        5.83       13.42      0.96 o
   1   3   5        0.33        0.46      0.39 o
   2   3   5       62.00       60.45      2.88 o
   3   3   5        0.38        0.02      0.58 o
   4   3   5      108.71      107.15      7.33 o
   5   3   5        1.18        1.60      0.91 o
   6   3   5        5.24        5.49      1.34 o
   7   3   5        0.59        0.48      1.40 o
  -8   4   5        1.86        1.27      1.42 o
  -7   4   5        0.94       -0.34      0.98 o
  -6   4   5        0.10       -0.80      0.82 o
  -5   4   5       35.35       33.15      1.98 o
  -4   4   5        3.19        3.40      0.89 o
  -3   4   5       91.48       91.39      5.35 o
  -2   4   5        0.30        0.70      0.45 o
  -1   4   5        2.04        1.43      0.43 o
   0   4   5        3.67        3.21      0.46 o
   1   4   5        0.26       -0.09      0.42 o
   2   4   5       46.75       45.20      3.92 o
   3   4   5        0.04        0.19      0.74 o
   4   4   5       56.73       56.77      3.69 o
   5   4   5        1.31        1.37      1.04 o
   6   4   5       11.87       10.07      1.82 o
  -7   5   5        2.75        3.34      1.20 o
  -6   5   5        0.56       -0.51      0.87 o
  -5   5   5        6.95        7.37      1.20 o
  -4   5   5       21.58       20.07      1.56 o
  -3   5   5      102.02      105.23      6.52 o
  -2   5   5        1.36        1.89      0.66 o
  -1   5   5       36.19       34.45      2.22 o
   0   5   5        1.21        2.26      0.62 o
   1   5   5       35.74       31.52      1.55 o
   2   5   5       41.55       43.46      2.98 o
   3   5   5      101.82      100.68      8.57 o
   4   5   5        4.82        4.37      1.06 o
   5   5   5       17.97       20.76      2.17 o
   6   5   5        0.18       -0.20      1.25 o
  -7   6   5        6.63        5.71      1.55 o
  -6   6   5        7.21        7.23      1.32 o
  -5   6   5       13.06       13.48      1.51 o
  -4   6   5       55.93       49.65      3.73 o
  -3   6   5       33.31       33.89      2.07 o
  -2   6   5        2.00        0.67      0.75 o
  -1   6   5       44.60       34.78      2.13 o
   0   6   5       24.05       25.07      2.00 o
   1   6   5        0.68        0.44      0.70 o
   2   6   5        2.03        1.97      0.81 o
   3   6   5        0.39        0.77      0.85 o
   4   6   5        0.99       -0.04      0.86 o
   5   6   5        3.95        4.38      1.46 o
   6   6   5        0.33        0.63      1.19 o
  -6   7   5       14.91       14.08      2.05 o
  -5   7   5       13.76       13.66      1.75 o
  -4   7   5       31.72       30.09      2.23 o
  -3   7   5       30.59       25.68      1.95 o
  -2   7   5        2.06        2.60      0.88 o
  -1   7   5       64.20       67.01      2.70 o
   0   7   5       38.32       36.80      1.94 o
   1   7   5      208.45      200.08     11.66 o
   2   7   5       65.16       64.09      3.64 o
   3   7   5       95.83       95.55      7.13 o
   4   7   5       10.79       13.29      1.75 o
   5   7   5        5.75        5.17      1.48 o
  -6   8   5       21.19       21.09      2.52 o
  -5   8   5        2.52        1.40      1.20 o
  -4   8   5       16.77       12.49      1.65 o
  -3   8   5        0.11        0.53      0.96 o
  -2   8   5        0.02        0.12      0.93 o
  -1   8   5       15.37       16.94      1.59 o
   0   8   5       14.75       17.90      1.60 o
   1   8   5       31.31       31.73      2.68 o
   2   8   5        4.02        4.26      1.11 o
   3   8   5       27.38       25.40      2.89 o
   4   8   5        7.43        6.33      1.52 o
  -5   9   5       33.20       31.53      2.91 o
  -4   9   5        2.53        4.56      1.54 o
  -3   9   5       40.54       40.91      3.18 o
  -2   9   5       10.75        9.41      1.57 o
  -1   9   5       52.21       57.23      3.16 o
   0   9   5       64.10       64.81      3.77 o
   1   9   5       21.88       21.50      1.89 o
   2   9   5       39.34       39.43      3.45 o
   3   9   5        4.42        3.85      1.37 o
  -3  10   5       27.71       32.49      4.40 o
  -2  10   5        2.37        1.50      1.25 o
  -1  10   5       86.34       95.15      5.99 o
   0  10   5        0.15       -0.89      1.10 o
   1  10   5       69.85       73.21      4.80 o
   2  10   5       23.01       24.91      2.57 o
  -1 -12   6        4.28        4.64      1.27 o
   0 -12   6       45.33       43.52      3.44 o
   1 -12   6        4.20        4.29      1.39 o
  -3 -11   6       26.94       29.14      2.34 o
  -2 -11   6       26.49       27.70      2.08 o
  -1 -11   6      144.09      147.71     13.28 o
   0 -11   6       23.31       26.66      1.99 o
   1 -11   6      159.90      154.38     12.41 o
   2 -11   6        0.28        0.34      1.06 o
   3 -11   6       63.88       66.86      4.56 o
  -4 -10   6       26.27       25.85      2.02 o
  -3 -10   6        0.31       -0.49      0.77 o
  -2 -10   6       21.75       22.50      1.80 o
  -1 -10   6        9.43        9.08      1.29 o
   0 -10   6        3.37        4.56      1.06 o
   1 -10   6       87.62       90.98      8.71 o
   2 -10   6        4.03        3.16      1.05 o
   3 -10   6       94.48       91.07      7.11 o
   4 -10   6        2.75        2.67      1.17 o
  -5  -9   6        7.12        6.38      1.42 o
  -4  -9   6        0.09       -0.04      0.93 o
  -3  -9   6        7.54        9.57      1.22 o
  -2  -9   6       11.39       11.48      1.23 o
  -1  -9   6       26.05       28.66      1.83 o
   0  -9   6       20.57       21.78      2.56 o
   1  -9   6        2.72        4.10      0.97 o
   2  -9   6        2.28        1.96      0.88 o
   3  -9   6        3.21        4.22      1.06 o
   4  -9   6        2.33        1.29      1.03 o
   5  -9   6        3.55        1.97      1.32 o
  -6  -8   6       37.51       39.43      2.71 o
  -5  -8   6       35.93       36.22      3.52 o
  -4  -8   6      132.79      127.90      8.08 o
  -3  -8   6      109.28      108.43      5.73 o
  -2  -8   6       37.74       40.28      2.36 o
  -1  -8   6      343.18      341.27     20.01 o
   0  -8   6      122.34      123.81      9.73 o
   1  -8   6      517.56      551.26     39.94 o
   2  -8   6      148.72      155.19     11.34 o
   3  -8   6      179.78      161.72     11.26 o
   4  -8   6       20.14       18.62      1.98 o
   5  -8   6       19.17       18.72      2.04 o
   6  -8   6        1.71        2.16      1.19 o
  -7  -7   6        0.55        1.05      1.10 o
  -6  -7   6        7.61        6.53      1.25 o
  -5  -7   6        0.20        0.16      0.85 o
  -4  -7   6        3.92        2.13      0.87 o
  -3  -7   6       68.96       67.56      4.54 o
  -2  -7   6        7.44        8.83      1.04 o
  -1  -7   6      250.18      244.32     13.13 o
   0  -7   6       92.86       93.47      7.25 o
   1  -7   6      193.58      209.96     15.84 o
   2  -7   6        3.40        1.76      0.76 o
   3  -7   6       53.84       55.44      3.24 o
   4  -7   6       35.39       33.38      2.16 o
   5  -7   6       33.60       35.44      3.21 o
   6  -7   6       17.40       16.60      1.86 o
  -7  -6   6       33.99       37.93      2.35 o
  -6  -6   6        4.11        3.77      1.08 o
  -5  -6   6      200.21      207.26     14.09 o
  -4  -6   6        5.07        4.99      0.90 o
  -3  -6   6      476.92      476.74     27.10 o
  -2  -6   6      399.89      384.94     21.42 o
  -1  -6   6      244.70      251.56     15.08 o
   0  -6   6     1226.52     1255.37     84.04 o
   1  -6   6       17.91       22.39      1.96 o
   2  -6   6      505.86      519.54     37.20 o
   3  -6   6        7.52        6.99      1.14 o
   4  -6   6       12.69       12.12      1.38 o
   5  -6   6        0.02       -0.49      0.92 o
   6  -6   6        3.69        4.09      1.22 o
  -7  -5   6        0.81        0.45      1.13 o
  -6  -5   6        6.22        5.35      1.00 o
  -5  -5   6        0.93        1.56      0.77 o
  -4  -5   6        0.11       -0.33      0.60 o
  -3  -5   6       67.01       69.32      3.43 o
  -2  -5   6        6.27        6.31      0.65 o
  -1  -5   6      344.69      340.64     22.98 o
   0  -5   6        5.17        3.99      0.63 o
   1  -5   6      229.12      248.20     15.92 o
   2  -5   6       36.67       38.30      2.26 o
   3  -5   6       27.28       24.40      1.68 o
   4  -5   6       54.36       49.82      3.62 o
   5  -5   6        5.06        3.82      1.16 o
   6  -5   6       30.86       33.87      2.89 o
   7  -5   6        3.07        4.17      1.61 o
  -8  -4   6        0.66        2.16      1.62 o
  -7  -4   6       36.98       40.38      4.49 o
  -6  -4   6        5.17        6.41      1.01 o
  -5  -4   6      178.45      176.88     10.43 o
  -4  -4   6       18.07       17.59      1.22 o
  -3  -4   6       48.10       51.94      2.35 o
  -2  -4   6      152.37      147.21      7.98 o
  -1  -4   6       90.53       94.59      5.13 o
   0  -4   6       41.42       44.31      2.77 o
   1  -4   6        9.14       15.03      1.78 o
   2  -4   6        4.30        2.94      0.57 o
   3  -4   6       24.38       27.75      2.18 o
   4  -4   6       29.14       27.79      2.97 o
   5  -4   6       55.53       52.25      3.53 o
   6  -4   6        6.50        7.72      1.41 o
   7  -4   6       17.57       17.26      2.38 o
  -8  -3   6        3.56        3.83      1.70 o
  -7  -3   6        2.68        3.00      1.06 o
  -6  -3   6        1.04        0.53      0.80 o
  -5  -3   6        1.28        1.14      0.68 o
  -4  -3   6       94.64      100.20      6.40 o
  -3  -3   6      161.36      159.94      8.69 o
  -2  -3   6      725.76      724.18     47.25 o
  -1  -3   6      356.48      382.22     21.03 o
   0  -3   6      756.28      917.34     47.91 o
   1  -3   6        0.28        0.43      0.38 o
   2  -3   6      224.29      229.17     13.00 o
   3  -3   6       51.65       50.12      4.11 o
   4  -3   6      113.73      110.95      8.09 o
   5  -3   6       23.38       27.00      2.73 o
   6  -3   6       28.70       27.39      2.41 o
   7  -3   6        1.17        1.20      1.50 o
  -8  -2   6        1.34        2.10      1.56 o
  -7  -2   6        0.83       -0.02      1.02 o
  -6  -2   6        6.40        6.17      1.08 o
  -5  -2   6        1.46        0.99      0.65 o
  -4  -2   6       12.36       14.11      1.00 o
  -3  -2   6      183.69      195.69     10.87 o
  -2  -2   6      716.77      751.20     43.50 o
  -1  -2   6      871.11      960.62     57.92 o
   0  -2   6      506.97      559.80     32.96 o
   1  -2   6      339.80      416.79     25.03 o
   2  -2   6       85.22       85.37      5.79 o
   3  -2   6       12.67        9.48      0.79 o
   4  -2   6       31.99       32.05      1.97 o
   5  -2   6       35.81       39.67      2.50 o
   6  -2   6        0.00       -0.01      1.18 o
   7  -2   6        1.84        3.84      1.58 o
  -8  -1   6        3.65        5.10      1.58 o
  -7  -1   6        0.14       -0.96      1.03 o
  -6  -1   6        6.10        5.37      1.17 o
  -5  -1   6        7.51       10.60      0.98 o
  -4  -1   6        1.26        0.54      0.46 o
  -3  -1   6       65.47       73.20      4.63 o
  -2  -1   6        7.81        6.36      0.58 o
  -1  -1   6      174.53      199.68     13.05 o
   0  -1   6      449.67      493.41     29.41 o
   1  -1   6        3.14        5.81      0.55 o
   2  -1   6      645.23      608.45     35.78 o
   3  -1   6       29.09       24.12      1.93 o
   4  -1   6      115.96      115.98      8.28 o
   5  -1   6        4.51        4.54      1.09 o
   6  -1   6        0.64       -0.10      1.08 o
   7  -1   6        1.26        1.88      1.41 o
  -8   0   6        2.77        1.87      1.34 o
  -7   0   6       12.70       11.64      1.74 o
  -6   0   6       21.60       20.02      1.59 o
  -5   0   6       69.26       74.81      5.08 o
  -4   0   6      310.39      326.37     23.58 o
  -3   0   6      158.92      164.12      9.72 o
  -2   0   6      593.70      617.10     38.12 o
  -1   0   6      124.85      119.32      6.71 o
   0   0   6      185.66      260.71     16.60 o
   1   0   6       59.68       70.38      4.02 o
   2   0   6        3.51        3.91      0.55 o
   3   0   6      180.81      175.45     10.15 o
   4   0   6       25.78       28.47      1.56 o
   5   0   6       60.15       63.94      2.91 o
   6   0   6        3.31        5.08      1.41 o
   7   0   6        1.83       -0.03      1.28 o
  -8   1   6        1.77        0.03      1.20 o
  -7   1   6        0.05       -0.11      1.08 o
  -6   1   6        7.09        4.88      1.08 o
  -5   1   6       33.05       37.91      2.13 o
  -4   1   6        0.93        1.87      0.67 o
  -3   1   6       19.00       19.00      1.35 o
  -2   1   6      185.45      179.95     11.95 o
  -1   1   6      247.27      265.58     22.50 o
   0   1   6      355.87      302.66     22.33 o
   1   1   6      373.16      414.48     21.87 o
   2   1   6       67.55       73.90      4.99 o
   3   1   6      153.50      141.15      9.39 o
   4   1   6        3.92        4.66      0.90 o
   5   1   6       22.40       22.48      1.67 o
   6   1   6       35.08       44.26      3.89 o
   7   1   6        1.21        0.72      1.50 o
  -8   2   6        0.03        1.59      1.34 o
  -7   2   6       25.72       26.56      2.03 o
  -6   2   6        9.01        9.94      1.32 o
  -5   2   6      174.45      172.50     10.67 o
  -4   2   6       17.59       18.96      1.28 o
  -3   2   6      136.86      133.60      7.58 o
  -2   2   6       13.45       12.17      0.75 o
  -1   2   6       42.28       44.10      2.70 o
   0   2   6       42.31       38.09      2.29 o
   1   2   6       10.96       11.94      0.92 o
   2   2   6      132.55      130.99      6.68 o
   3   2   6        0.07       -0.05      0.60 o
   4   2   6       25.00       29.98      2.48 o
   5   2   6        0.26        0.15      0.98 o
   6   2   6        2.57        1.36      1.17 o
   7   2   6        0.06        0.91      1.50 o
  -8   3   6        0.21       -0.43      1.05 o
  -7   3   6        0.21       -0.21      0.96 o
  -6   3   6       19.00       18.74      1.67 o
  -5   3   6        7.11        9.04      1.20 o
  -4   3   6       85.67       84.96      4.89 o
  -3   3   6       17.46       19.04      1.22 o
  -2   3   6        0.01       -0.47      0.47 o
  -1   3   6      358.65      312.65     18.80 o
   0   3   6      105.98       88.45      4.47 o
   1   3   6      332.19      320.06     18.60 o
   2   3   6      122.53      122.25      7.81 o
   3   3   6       28.51       28.96      1.94 o
   4   3   6      165.71      160.74     10.76 o
   5   3   6        7.16        8.23      1.45 o
   6   3   6       47.75       54.63      4.82 o
  -7   4   6        4.76        5.59      1.30 o
  -6   4   6       27.14       30.18      2.46 o
  -5   4   6        3.39        4.15      1.01 o
  -4   4   6       32.28       30.66      1.75 o
  -3   4   6        0.75        0.83      0.65 o
  -2   4   6       16.99       18.39      1.56 o
  -1   4   6        3.06        3.70      0.71 o
   0   4   6       24.14       21.70      1.46 o
   1   4   6       13.61       12.99      1.08 o
   2   4   6        3.72        3.35      0.83 o
   3   4   6        2.26        1.19      0.88 o
   4   4   6        5.95        4.96      1.12 o
   5   4   6        6.13        5.99      1.40 o
   6   4   6        1.30        1.50      1.31 o
  -7   5   6        2.62        1.88      1.16 o
  -6   5   6       12.63       13.79      1.58 o
  -5   5   6       29.34       29.54      2.38 o
  -4   5   6        6.43        4.57      1.08 o
  -3   5   6      116.40      117.30      7.97 o
  -2   5   6      266.43      237.38     14.52 o
  -1   5   6      102.47      113.68      7.05 o
   0   5   6      507.72      481.07     28.54 o
   1   5   6       25.66       29.51      1.77 o
   2   5   6      269.10      244.40     14.16 o
   3   5   6       30.46       32.40      2.06 o
   4   5   6       29.31       28.96      2.34 o
   5   5   6       50.88       57.68      5.40 o
   6   5   6        2.02        1.50      1.40 o
  -6   6   6        2.14        2.34      1.25 o
  -5   6   6        2.54        2.76      1.16 o
  -4   6   6       15.68       14.32      1.65 o
  -3   6   6       35.37       37.22      2.02 o
  -2   6   6       62.47       61.08      3.60 o
  -1   6   6       40.91       44.36      3.87 o
   0   6   6       14.25       11.71      1.24 o
   1   6   6       26.89       27.18      2.32 o
   2   6   6        4.77        6.19      1.09 o
   3   6   6       19.76       18.86      1.69 o
   4   6   6       18.52       18.97      1.79 o
   5   6   6        4.03        3.34      1.48 o
  -6   7   6        1.52        1.03      1.23 o
  -5   7   6       28.49       30.60      2.46 o
  -4   7   6       57.94       49.38      3.31 o
  -3   7   6       21.79       21.16      2.14 o
  -2   7   6      237.12      240.67     11.93 o
  -1   7   6       41.54       46.56      2.90 o
   0   7   6      188.68      209.99     15.14 o
   1   7   6        7.01        6.50      1.19 o
   2   7   6       13.34       14.63      1.60 o
   3   7   6        0.58        1.36      1.00 o
   4   7   6        1.41        0.34      1.08 o
  -5   8   6       23.25       21.97      2.24 o
  -4   8   6        6.74        6.17      1.63 o
  -3   8   6       79.56       73.62      4.29 o
  -2   8   6       16.20       15.49      1.77 o
  -1   8   6       32.93       27.63      2.17 o
   0   8   6       49.75       51.69      3.13 o
   1   8   6        0.66        0.10      0.92 o
   2   8   6       97.62      101.99      7.55 o
   3   8   6        0.61        0.67      1.22 o
   4   8   6       30.10       26.37      2.49 o
  -4   9   6       12.74       13.38      2.11 o
  -3   9   6        2.49        2.74      1.42 o
  -2   9   6       45.94       51.96      4.04 o
  -1   9   6        4.68        6.46      1.60 o
   0   9   6       39.94       46.03      2.87 o
   1   9   6       13.51       10.64      1.74 o
   2   9   6        4.65        4.65      1.50 o
  -2  10   6       43.91       40.60      3.31 o
  -1  10   6        7.16        8.39      1.70 o
   0  10   6       23.44       25.18      2.41 o
  -3 -11   7       74.60       83.04      7.18 o
  -2 -11   7        2.68        2.19      1.10 o
  -1 -11   7       52.61       53.95      5.07 o
   0 -11   7        0.24       -0.66      0.92 o
   1 -11   7       20.27       19.36      1.93 o
   2 -11   7        0.35        0.91      1.12 o
  -4 -10   7        0.88       -0.91      0.91 o
  -3 -10   7       17.72       16.59      1.68 o
  -2 -10   7       93.62       84.00      5.89 o
  -1 -10   7       14.63       16.14      1.66 o
   0 -10   7      251.50      239.85     19.61 o
   1 -10   7        4.66        3.10      1.13 o
   2 -10   7       86.45       74.80      5.86 o
   3 -10   7        3.15        2.89      1.13 o
   4 -10   7        6.10        3.55      1.34 o
  -5  -9   7        4.87        4.22      1.31 o
  -4  -9   7        0.69        0.66      0.89 o
  -3  -9   7       36.93       35.28      2.33 o
  -2  -9   7        6.45        5.07      1.08 o
  -1  -9   7       48.84       49.35      4.24 o
   0  -9   7       48.16       51.65      3.99 o
   1  -9   7       43.12       49.41      2.51 o
   2  -9   7        2.47        1.65      0.92 o
   3  -9   7       44.69       49.39      2.58 o
   4  -9   7       10.18        7.96      1.49 o
   5  -9   7       35.29       34.19      2.76 o
  -6  -8   7        0.45        0.87      1.09 o
  -5  -8   7       32.35       31.53      2.29 o
  -4  -8   7       29.21       26.04      1.85 o
  -3  -8   7       24.53       23.58      1.77 o
  -2  -8   7      200.61      183.66     10.54 o
  -1  -8   7       10.87       11.14      1.34 o
   0  -8   7      173.04      179.53     13.80 o
   1  -8   7        5.28        6.90      1.09 o
   2  -8   7        5.20        5.15      0.98 o
   3  -8   7        8.50        8.98      1.26 o
   4  -8   7        7.31        6.55      1.35 o
   5  -8   7        0.53        0.37      1.13 o
  -6  -7   7        6.97        7.80      1.42 o
  -5  -7   7       39.16       36.97      2.45 o
  -4  -7   7       36.89       39.60      2.88 o
  -3  -7   7      105.44      102.74      5.88 o
  -2  -7   7        1.26        2.31      0.79 o
  -1  -7   7       72.69       72.08      4.03 o
   0  -7   7        5.15        5.56      0.96 o
   1  -7   7       11.64       12.92      1.24 o
   2  -7   7       33.55       36.09      2.69 o
   3  -7   7        7.18        7.71      1.24 o
   4  -7   7       29.91       31.55      2.50 o
   5  -7   7        6.99        5.75      1.42 o
   6  -7   7        7.83        9.33      1.75 o
  -7  -6   7        3.49        3.26      1.36 o
  -6  -6   7        1.92        1.72      0.98 o
  -5  -6   7        0.47        0.91      0.78 o
  -4  -6   7        0.35        0.00      0.75 o
  -3  -6   7       27.10       29.65      2.11 o
  -2  -6   7       11.40        9.34      1.03 o
  -1  -6   7        1.28        1.16      0.57 o
   0  -6   7       11.20       11.76      1.21 o
   1  -6   7      184.47      176.98     12.64 o
   2  -6   7       82.04       76.03      6.16 o
   3  -6   7      149.82      132.81      9.49 o
   4  -6   7       38.29       34.48      2.40 o
   5  -6   7       34.92       38.05      2.74 o
   6  -6   7        2.38        0.49      1.16 o
  -7  -5   7        6.60        6.32      1.51 o
  -6  -5   7       21.21       21.32      1.56 o
  -5  -5   7       13.32       13.63      1.25 o
  -4  -5   7       48.40       55.26      4.35 o
  -3  -5   7      132.51      122.73      6.29 o
  -2  -5   7        1.36        1.42      0.69 o
  -1  -5   7      219.06      215.61     11.81 o
   0  -5   7       73.58       72.22      4.39 o
   1  -5   7       81.79       93.17      5.63 o
   2  -5   7       26.14       21.91      1.53 o
   3  -5   7      101.52      106.02      8.35 o
   4  -5   7        6.71        7.66      1.28 o
   5  -5   7       72.61       70.72      6.20 o
   6  -5   7        3.82        5.05      1.58 o
  -7  -4   7        5.29        3.98      1.44 o
  -6  -4   7        1.61        1.33      0.90 o
  -5  -4   7       25.96       25.74      1.54 o
  -4  -4   7        7.73        7.98      0.95 o
  -3  -4   7       48.89       50.32      3.15 o
  -2  -4   7        0.68       -0.43      0.43 o
  -1  -4   7      324.24      322.71     16.45 o
   0  -4   7      261.39      281.06     17.97 o
   1  -4   7      640.24      642.33     39.90 o
   2  -4   7      361.26      367.03     24.03 o
   3  -4   7      330.66      315.53     25.42 o
   4  -4   7      104.20       98.55      7.97 o
   5  -4   7       34.53       29.25      2.15 o
   6  -4   7       32.27       35.93      3.65 o
   7  -4   7        0.70       -0.12      1.58 o
  -8  -3   7        6.42        4.30      1.82 o
  -7  -3   7        9.52       10.27      1.57 o
  -6  -3   7       44.24       44.07      4.52 o
  -5  -3   7       19.81       24.07      1.98 o
  -4  -3   7       64.87       61.44      3.08 o
  -3  -3   7        0.76        1.37      0.54 o
  -2  -3   7        0.91        1.37      0.48 o
  -1  -3   7       32.12       29.31      1.62 o
   0  -3   7      123.61      112.49      5.47 o
   1  -3   7      190.45      180.70      9.98 o
   2  -3   7        2.49        1.46      0.52 o
   3  -3   7       54.78       47.36      3.23 o
   4  -3   7       77.45       79.93      5.86 o
   5  -3   7       14.61       12.94      1.71 o
   6  -3   7       55.50       58.59      7.23 o
   7  -3   7        2.29        4.55      1.84 o
  -8  -2   7        0.11       -0.17      1.33 o
  -7  -2   7        8.26        7.44      1.63 o
  -6  -2   7        7.29        6.12      1.23 o
  -5  -2   7       13.13       11.34      1.23 o
  -4  -2   7       34.23       31.34      1.49 o
  -3  -2   7        0.21        2.10      0.57 o
  -2  -2   7      105.12       97.31      5.30 o
  -1  -2   7       36.31       53.26      4.00 o
   0  -2   7      731.29      712.18     45.05 o
   1  -2   7       67.77       65.22      4.11 o
   2  -2   7      385.58      370.66     22.62 o
   3  -2   7       17.94       17.83      1.09 o
   4  -2   7       77.27       81.23      5.64 o
   5  -2   7       13.50       17.13      1.88 o
   6  -2   7        3.10        3.58      1.44 o
   7  -2   7        4.96        4.30      1.78 o
  -8  -1   7        5.46        5.03      1.61 o
  -7  -1   7       12.34        8.62      1.63 o
  -6  -1   7       31.57       32.46      2.53 o
  -5  -1   7       13.96       14.36      1.27 o
  -4  -1   7       92.96      105.43      9.28 o
  -3  -1   7      149.13      155.35      9.07 o
  -2  -1   7      576.62      592.07     36.89 o
  -1  -1   7     1342.89     1399.87     81.50 o
   0  -1   7      283.77      326.97     19.46 o
   1  -1   7      749.57      769.44     45.24 o
   2  -1   7       21.39       14.11      1.51 o
   3  -1   7       93.25       92.49      5.34 o
   4  -1   7      151.00      169.69     10.94 o
   5  -1   7        2.22        2.23      1.05 o
   6  -1   7       60.21       70.23      5.24 o
   7  -1   7        0.58        0.37      1.59 o
  -8   0   7        0.74        0.78      1.28 o
  -7   0   7       31.94       31.52      2.86 o
  -6   0   7        9.84        9.71      1.41 o
  -5   0   7      138.37      143.56     10.76 o
  -4   0   7       71.82       72.88      4.73 o
  -3   0   7       21.32       22.11      1.50 o
  -2   0   7      525.40      498.01     30.60 o
  -1   0   7      183.41      169.87     11.16 o
   0   0   7      975.51     1033.35     84.32 o
   1   0   7       55.54       58.46      2.97 o
   2   0   7      518.71      517.85     32.36 o
   3   0   7       15.90       16.81      2.31 o
   4   0   7       35.06       34.57      1.83 o
   5   0   7        8.55       12.54      1.73 o
   6   0   7        2.00        1.32      1.44 o
   7   0   7        1.80        1.71      1.67 o
  -8   1   7        1.27        3.26      1.47 o
  -7   1   7        1.69       -0.02      1.10 o
  -6   1   7        0.96        1.50      0.92 o
  -5   1   7       16.93       19.63      1.83 o
  -4   1   7        3.18        4.60      0.86 o
  -3   1   7      225.58      259.06     15.91 o
  -2   1   7      259.56      262.25     16.39 o
  -1   1   7      289.63      296.94     22.48 o
   0   1   7      592.92      506.91     30.72 o
   1   1   7        0.22       -0.09      0.56 o
   2   1   7      377.83      361.14     24.30 o
   3   1   7      123.04      116.74      6.55 o
   4   1   7      221.51      208.14     15.89 o
   5   1   7       63.03       68.86      5.57 o
   6   1   7       27.76       27.66      2.88 o
  -8   2   7        7.65        8.08      1.82 o
  -7   2   7        5.22        5.46      1.28 o
  -6   2   7       25.63       27.00      2.05 o
  -5   2   7        2.66        2.29      0.87 o
  -4   2   7       68.64       65.47      3.76 o
  -3   2   7       31.00       32.46      2.71 o
  -2   2   7      125.60      115.06      8.17 o
  -1   2   7       57.32       50.00      3.28 o
   0   2   7      326.16      305.03     17.87 o
   1   2   7       60.94       61.01      3.04 o
   2   2   7      174.73      156.48      7.96 o
   3   2   7        6.33        6.33      1.07 o
   4   2   7       17.77       14.91      1.48 o
   5   2   7        0.66        0.38      1.06 o
   6   2   7        1.50        2.01      1.19 o
  -7   3   7        0.14       -0.30      0.99 o
  -6   3   7       16.11       14.72      1.57 o
  -5   3   7        0.03        0.94      0.86 o
  -4   3   7      238.29      252.87     14.73 o
  -3   3   7        4.98        3.40      0.87 o
  -2   3   7      540.50      503.68     40.11 o
  -1   3   7      136.97      127.40      8.50 o
   0   3   7      295.46      279.44     15.95 o
   1   3   7      266.49      251.17     14.60 o
   2   3   7      114.17      109.79      7.55 o
   3   3   7      229.26      223.57     13.01 o
   4   3   7       18.19       17.33      1.60 o
   5   3   7       48.02       51.58      4.89 o
   6   3   7        4.81        4.45      1.42 o
  -7   4   7        0.20       -0.08      1.15 o
  -6   4   7       10.54       10.22      1.61 o
  -5   4   7       10.28       11.18      1.52 o
  -4   4   7       14.11       14.53      1.40 o
  -3   4   7        3.55        4.33      0.97 o
  -2   4   7      135.64      127.37     10.96 o
  -1   4   7       54.33       46.76      2.96 o
   0   4   7      351.08      352.01     18.30 o
   1   4   7       99.71       87.17      5.65 o
   2   4   7      160.96      150.39      7.41 o
   3   4   7       39.18       35.30      2.47 o
   4   4   7       28.80       24.31      1.92 o
   5   4   7       17.63       15.92      1.90 o
   6   4   7        0.83       -1.23      1.23 o
  -7   5   7        2.51        2.56      1.35 o
  -6   5   7        4.62        6.13      1.45 o
  -5   5   7       50.73       45.22      3.84 o
  -4   5   7       23.73       23.48      2.47 o
  -3   5   7      163.32      147.54      8.59 o
  -2   5   7        8.50        9.86      1.35 o
  -1   5   7       91.12       82.35      7.31 o
   0   5   7       14.17       14.61      1.36 o
   1   5   7       85.48       83.81      5.39 o
   2   5   7       52.11       52.23      4.39 o
   3   5   7       52.51       49.02      4.13 o
   4   5   7        8.67        8.27      1.38 o
   5   5   7        9.67        8.33      1.63 o
  -6   6   7        6.10        6.55      1.56 o
  -5   6   7       22.34       23.52      2.15 o
  -4   6   7       45.12       41.13      2.56 o
  -3   6   7        0.26        0.85      0.98 o
  -2   6   7       57.58       71.52      3.12 o
  -1   6   7       94.55       98.51      5.52 o
   0   6   7       30.46       38.97      2.93 o
   1   6   7      105.93      105.75      5.52 o
   2   6   7       11.64       12.37      1.48 o
   3   6   7       20.28       20.05      1.80 o
   4   6   7        1.86        1.67      1.10 o
   5   6   7        0.86        1.53      1.38 o
  -5   7   7        1.63        1.61      1.21 o
  -4   7   7        3.73        4.07      1.40 o
  -3   7   7        6.54        6.82      1.57 o
  -2   7   7        1.48        2.51      1.11 o
  -1   7   7       47.27       48.79      2.59 o
   0   7   7        3.10        4.78      1.40 o
   1   7   7       50.21       45.61      2.43 o
   2   7   7        3.94        4.38      1.16 o
   3   7   7        5.22        4.56      1.40 o
   4   7   7        0.44        0.70      1.35 o
  -4   8   7       44.82       47.52      3.84 o
  -3   8   7       23.51       28.46      3.98 o
  -2   8   7       12.83       13.16      1.89 o
  -1   8   7       66.37       77.39      5.72 o
   0   8   7        1.24        1.28      1.30 o
   1   8   7       41.35       42.99      3.25 o
   2   8   7        0.08       -0.95      1.02 o
   3   8   7        1.91        1.68      1.40 o
  -3   9   7        0.27       -1.10      1.21 o
  -2   9   7       16.85       14.69      2.45 o
  -1   9   7        1.37        1.68      1.33 o
   0   9   7        9.74        9.51      1.75 o
   1   9   7        0.25       -0.15      1.17 o
  -2 -11   8        0.01       -0.96      1.02 o
  -1 -11   8        4.81        5.23      1.27 o
   0 -11   8        1.83        0.30      1.05 o
   1 -11   8        3.38        2.57      1.18 o
   2 -11   8       18.32       15.48      1.88 o
  -4 -10   8        3.78        2.84      1.27 o
  -3 -10   8        0.69        0.94      1.03 o
  -2 -10   8        8.46        8.49      1.47 o
  -1 -10   8       29.47       28.87      2.20 o
   0 -10   8        1.05        2.84      1.14 o
   1 -10   8       78.70       86.10      8.68 o
   2 -10   8        0.93        0.22      1.03 o
   3 -10   8       45.89       46.28      3.00 o
  -5  -9   8       30.92       31.40      2.24 o
  -4  -9   8       11.73       11.11      1.37 o
  -3  -9   8       28.47       29.80      2.01 o
  -2  -9   8        0.00        0.15      0.90 o
  -1  -9   8        0.03        0.71      0.93 o
   0  -9   8        7.70        6.84      1.27 o
   1  -9   8        5.33        5.26      1.21 o
   2  -9   8       26.85       25.07      2.07 o
   3  -9   8        0.09        0.86      0.98 o
   4  -9   8       11.23       10.31      1.64 o
  -5  -8   8        0.29       -0.03      0.95 o
  -4  -8   8       11.17       10.44      1.30 o
  -3  -8   8       22.86       21.91      1.61 o
  -2  -8   8        4.34        5.51      1.17 o
  -1  -8   8      222.98      210.27     14.60 o
   0  -8   8       32.45       43.96      2.50 o
   1  -8   8      291.78      306.68     21.17 o
   2  -8   8       57.82       68.95      6.30 o
   3  -8   8       19.06       15.99      1.67 o
   4  -8   8       52.01       53.97      3.31 o
   5  -8   8        6.80        7.43      1.65 o
  -6  -7   8       24.64       26.64      2.20 o
  -5  -7   8        0.19       -0.14      0.87 o
  -4  -7   8       12.30       11.17      1.26 o
  -3  -7   8        0.72        0.24      0.74 o
  -2  -7   8        4.06        3.74      0.93 o
  -1  -7   8        5.88        5.59      1.09 o
   0  -7   8       29.27       33.36      2.18 o
   1  -7   8       14.38       16.46      1.65 o
   2  -7   8        5.49        6.45      1.01 o
   3  -7   8        3.04        1.73      0.97 o
   4  -7   8        0.18        0.24      0.92 o
   5  -7   8        5.75        3.87      1.36 o
  -6  -6   8       37.18       34.35      3.85 o
  -5  -6   8       59.64       58.35      4.40 o
  -4  -6   8       40.23       38.44      2.55 o
  -3  -6   8      233.97      212.87     13.01 o
  -2  -6   8        6.95        6.14      1.00 o
  -1  -6   8      544.11      510.16     29.26 o
   0  -6   8       31.48       41.66      3.38 o
   1  -6   8      233.70      235.61     16.93 o
   2  -6   8       26.49       30.39      3.07 o
   3  -6   8        2.21        0.40      0.83 o
   4  -6   8        0.80        1.05      0.92 o
   5  -6   8       12.82       15.25      1.93 o
   6  -6   8        0.01       -0.04      1.34 o
  -7  -5   8        0.97        0.38      1.34 o
  -6  -5   8       10.53       12.04      1.53 o
  -5  -5   8       61.34       62.33      4.31 o
  -4  -5   8        7.62        8.38      1.04 o
  -3  -5   8      286.74      284.78     16.87 o
  -2  -5   8        3.89        5.61      0.99 o
  -1  -5   8      386.97      397.56     23.79 o
   0  -5   8       36.10       39.66      2.38 o
   1  -5   8      385.66      407.44     28.39 o
   2  -5   8      174.00      177.96     13.33 o
   3  -5   8      149.77      141.90     11.91 o
   4  -5   8      109.51       96.10      6.39 o
   5  -5   8       34.17       29.90      2.32 o
   6  -5   8       19.60       20.38      3.02 o
  -7  -4   8       36.54       37.27      4.16 o
  -6  -4   8       11.61       13.06      1.62 o
  -5  -4   8       61.14       60.47      4.29 o
  -4  -4   8       84.01       84.54      3.79 o
  -3  -4   8       77.51       68.57      3.77 o
  -2  -4   8      625.89      604.88     34.40 o
  -1  -4   8       45.48       40.33      3.20 o
   0  -4   8      640.01      668.58     45.86 o
   1  -4   8        3.16        8.96      1.95 o
   2  -4   8      106.74      104.27      7.89 o
   3  -4   8       42.89       50.59      3.62 o
   4  -4   8        6.52        4.67      1.16 o
   5  -4   8       27.14       32.06      2.58 o
   6  -4   8        0.20       -0.57      1.34 o
  -7  -3   8        0.00        0.89      1.15 o
  -6  -3   8       25.91       27.43      2.63 o
  -5  -3   8       12.83       15.05      1.56 o
  -4  -3   8      157.86      166.97     12.26 o
  -3  -3   8       58.24       56.00      3.76 o
  -2  -3   8      157.37      163.65      9.61 o
  -1  -3   8        9.12       11.50      0.98 o
   0  -3   8      337.89      345.07     18.90 o
   1  -3   8      154.43      149.99     10.45 o
   2  -3   8      395.24      374.60     24.44 o
   3  -3   8      141.66      139.33      9.64 o
   4  -3   8      122.50      131.71     10.97 o
   5  -3   8       28.27       29.52      3.48 o
   6  -3   8       10.43        7.89      1.91 o
  -7  -2   8        0.27       -0.53      1.14 o
  -6  -2   8        2.02        1.63      1.06 o
  -5  -2   8        0.03        0.04      0.81 o
  -4  -2   8       27.77       27.72      2.03 o
  -3  -2   8       36.15       29.70      2.25 o
  -2  -2   8      205.05      185.56     17.59 o
  -1  -2   8       86.25       87.72      4.65 o
   0  -2   8      163.16      167.70      8.46 o
   1  -2   8        0.17       -0.17      0.42 o
   2  -2   8       15.82       14.41      1.43 o
   3  -2   8        0.86        0.32      0.80 o
   4  -2   8        6.47        9.15      1.33 o
   5  -2   8        8.58        7.55      1.71 o
   6  -2   8        0.40        1.04      1.70 o
  -7  -1   8        5.77        3.90      1.43 o
  -6  -1   8       86.46       96.31      8.96 o
  -5  -1   8       14.48       13.78      1.70 o
  -4  -1   8      250.60      271.11     18.83 o
  -3  -1   8        4.70        5.26      0.89 o
  -2  -1   8      327.99      318.48     19.72 o
  -1  -1   8      184.04      164.16     10.29 o
   0  -1   8       75.99       80.02      4.03 o
   1  -1   8      701.81      656.86     39.13 o
   2  -1   8        1.33        1.94      0.69 o
   3  -1   8      298.69      302.48     16.66 o
   4  -1   8        2.94        1.05      1.09 o
   5  -1   8       26.28       33.81      3.66 o
   6  -1   8        0.27        0.16      1.47 o
  -7   0   8        2.39        1.87      1.30 o
  -6   0   8        1.11        1.20      1.15 o
  -5   0   8        1.36        1.82      0.84 o
  -4   0   8       45.96       50.99      3.49 o
  -3   0   8       84.53       92.53      6.30 o
  -2   0   8      300.55      310.30     19.69 o
  -1   0   8       43.25       42.31      2.85 o
   0   0   8      586.24      500.78     45.99 o
   1   0   8       33.33       33.66      2.05 o
   2   0   8      153.87      131.26      8.68 o
   3   0   8       19.37       17.45      1.52 o
   4   0   8        2.21        1.69      0.85 o
   5   0   8       12.54       10.85      1.71 o
   6   0   8        0.44        1.40      1.56 o
  -7   1   8       10.26        9.93      1.80 o
  -6   1   8      126.36      130.58     10.92 o
  -5   1   8       71.41       72.86      5.49 o
  -4   1   8      297.46      302.38     18.35 o
  -3   1   8      205.35      198.99     15.54 o
  -2   1   8       25.97       24.41      2.14 o
  -1   1   8      410.39      356.41     24.53 o
   0   1   8      174.84      159.96      9.39 o
   1   1   8      155.22      147.03      8.25 o
   2   1   8       88.08       92.27      6.06 o
   3   1   8        7.45        7.12      1.10 o
   4   1   8       11.90       13.92      1.43 o
   5   1   8        5.91        7.24      1.59 o
   6   1   8        0.10       -0.16      1.46 o
  -7   2   8        2.28        2.23      1.20 o
  -6   2   8        4.85        2.97      1.07 o
  -5   2   8        1.06        0.71      0.93 o
  -4   2   8       11.81       12.78      1.33 o
  -3   2   8       23.36       21.66      1.66 o
  -2   2   8      178.52      170.43     16.33 o
  -1   2   8      159.47      127.05     15.66 o
   0   2   8      259.33      255.61     15.10 o
   1   2   8       92.18       77.13      3.78 o
   2   2   8       30.26       36.51      1.94 o
   3   2   8       16.16       12.55      1.35 o
   4   2   8        0.13        0.58      0.92 o
   5   2   8        4.70        3.78      1.26 o
   6   2   8        0.10        0.67      1.36 o
  -7   3   8       26.02       28.59      3.01 o
  -6   3   8       34.79       41.26      3.43 o
  -5   3   8      103.20       97.74      7.80 o
  -4   3   8       59.05       60.80      2.80 o
  -3   3   8       89.09       78.95      5.16 o
  -2   3   8       13.42       12.69      1.58 o
  -1   3   8        3.96        3.24      1.12 o
   0   3   8       11.08        9.94      1.16 o
   1   3   8       15.45       12.91      1.29 o
   2   3   8       44.77       39.76      2.10 o
   3   3   8        6.50        4.99      1.11 o
   4   3   8       68.49       64.59      5.08 o
   5   3   8        1.96        2.24      1.17 o
  -7   4   8        0.84        0.25      1.22 o
  -6   4   8        8.95        6.78      1.46 o
  -5   4   8       24.32       21.71      2.02 o
  -4   4   8       20.93       20.28      2.04 o
  -3   4   8      232.01      240.03     13.23 o
  -2   4   8        8.02       10.08      1.51 o
  -1   4   8      471.10      451.37     31.68 o
   0   4   8        2.05        1.30      0.87 o
   1   4   8      186.33      183.60     11.38 o
   2   4   8        4.36        4.25      1.07 o
   3   4   8       30.29       29.48      2.03 o
   4   4   8        9.83        8.81      1.44 o
   5   4   8        4.84        3.98      1.32 o
  -6   5   8        1.61        1.65      1.17 o
  -5   5   8       21.26       20.63      2.01 o
  -4   5   8        2.22        1.80      1.23 o
  -3   5   8        0.20        0.96      0.97 o
  -2   5   8        0.09       -0.23      0.91 o
  -1   5   8        6.32        6.12      1.23 o
   0   5   8        4.03        3.26      1.23 o
   1   5   8        0.16       -0.28      0.87 o
   2   5   8       10.49       11.16      1.45 o
   3   5   8       11.28        9.68      1.57 o
   4   5   8       12.26       13.54      1.70 o
  -5   6   8        4.89        5.69      1.59 o
  -4   6   8       15.14       16.42      2.06 o
  -3   6   8       25.14       28.64      2.22 o
  -2   6   8       43.26       45.21      3.35 o
  -1   6   8        2.38        2.29      1.10 o
   0   6   8       10.64        8.41      1.60 o
   1   6   8        6.83        5.33      1.29 o
   2   6   8        2.21        0.60      0.95 o
   3   6   8       10.60        9.98      1.71 o
   4   6   8        0.32       -0.59      1.15 o
  -5   7   8        0.12        0.24      1.28 o
  -4   7   8       12.44       10.14      1.90 o
  -3   7   8        0.44       -0.81      1.08 o
  -2   7   8       11.93       11.42      1.79 o
  -1   7   8        0.16       -0.25      1.10 o
   0   7   8        0.05        0.35      1.14 o
   1   7   8       13.89       15.35      1.90 o
   2   7   8        0.08       -0.35      1.04 o
   3   7   8       22.88       22.33      2.29 o
  -3   8   8        0.07       -1.17      1.21 o
  -2   8   8        1.30        1.77      1.24 o
  -1   8   8        2.37        2.44      1.42 o
   0   8   8       20.99       22.54      2.50 o
   1   8   8        1.10       -0.44      1.19 o
   2   8   8       15.95       17.54      2.35 o
  -1 -11   9        8.81        7.12      1.42 o
   0 -11   9       55.60       62.59      5.99 o
  -3 -10   9       40.03       33.15      2.92 o
  -2 -10   9      103.72      101.90      5.89 o
  -1 -10   9       86.20       75.68      5.76 o
   0 -10   9      129.31      136.98     11.19 o
   1 -10   9       23.42       19.40      2.44 o
   2 -10   9       89.88       83.86      7.40 o
  -4  -9   9        2.25        2.70      1.08 o
  -3  -9   9        1.86        1.12      1.06 o
  -2  -9   9       12.93       13.27      1.62 o
  -1  -9   9       38.11       37.77      3.10 o
   0  -9   9       47.36       57.24      5.15 o
   1  -9   9       54.01       64.62      5.84 o
   2  -9   9       40.02       39.24      3.59 o
   3  -9   9       13.52       13.76      1.77 o
  -5  -8   9        4.29        5.50      1.19 o
  -4  -8   9       77.88       78.66      5.21 o
  -3  -8   9       10.05       11.09      1.38 o
  -2  -8   9      137.94      131.67     12.68 o
  -1  -8   9       22.71       23.55      2.21 o
   0  -8   9       70.78       75.81      6.19 o
   1  -8   9      114.06      124.22     10.01 o
   2  -8   9        4.93        4.11      1.08 o
   3  -8   9      126.48      123.09     10.57 o
   4  -8   9        0.23        1.07      1.14 o
  -6  -7   9        1.60        2.42      1.44 o
  -5  -7   9       23.06       23.04      1.75 o
  -4  -7   9       10.02        7.72      1.19 o
  -3  -7   9        9.71        9.55      1.25 o
  -2  -7   9        4.74        3.98      0.99 o
  -1  -7   9       27.08       29.11      1.95 o
   0  -7   9        1.58        1.42      0.83 o
   1  -7   9       34.08       39.69      2.91 o
   2  -7   9        1.04        0.26      0.77 o
   3  -7   9       15.51       12.65      1.53 o
   4  -7   9        5.87        5.77      1.33 o
   5  -7   9        4.34        4.41      1.46 o
  -6  -6   9        0.13        0.17      1.21 o
  -5  -6   9        7.28        7.62      1.17 o
  -4  -6   9        1.76        1.50      0.86 o
  -3  -6   9       15.68       18.42      1.49 o
  -2  -6   9        4.65        4.05      0.93 o
  -1  -6   9        7.19        6.53      1.18 o
   0  -6   9       30.87       29.54      2.37 o
   1  -6   9       12.31       14.50      1.29 o
   2  -6   9       76.63       77.97      5.59 o
   3  -6   9       10.56        9.52      1.35 o
   4  -6   9        8.32        7.76      1.35 o
   5  -6   9        1.77        2.12      1.46 o
  -6  -5   9       37.18       37.89      2.91 o
  -5  -5   9       76.46       74.70      8.62 o
  -4  -5   9      140.54      139.51      7.83 o
  -3  -5   9       15.13       13.50      1.31 o
  -2  -5   9      115.43      110.53      7.62 o
  -1  -5   9       46.87       46.65      3.25 o
   0  -5   9       90.68       81.21      5.50 o
   1  -5   9      164.42      171.12     13.15 o
   2  -5   9       15.68       12.77      1.16 o
   3  -5   9       34.12       34.90      2.87 o
   4  -5   9        3.11        2.75      1.06 o
   5  -5   9        0.99        0.92      1.27 o
  -7  -4   9        3.64        3.93      1.40 o
  -6  -4   9        2.07        2.45      1.21 o
  -5  -4   9       30.25       35.62      3.67 o
  -4  -4   9       13.67       12.32      1.18 o
  -3  -4   9       64.62       57.38      3.72 o
  -2  -4   9       17.34       17.56      1.21 o
  -1  -4   9       43.86       44.23      2.69 o
   0  -4   9        0.43       -0.23      0.61 o
   1  -4   9        2.04        2.29      0.80 o
   2  -4   9        1.14        1.78      0.77 o
   3  -4   9       16.94       15.24      1.34 o
   4  -4   9        0.21        0.07      1.07 o
   5  -4   9       20.11       23.28      2.67 o
   6  -4   9        2.14        2.14      1.98 o
  -7  -3   9        1.09        1.09      1.30 o
  -6  -3   9       77.15       81.53      7.46 o
  -5  -3   9       34.42       41.21      4.18 o
  -4  -3   9       22.78       21.75      1.99 o
  -3  -3   9      260.63      257.10     14.58 o
  -2  -3   9       24.15       29.23      1.58 o
  -1  -3   9      754.38      715.30     47.16 o
   0  -3   9      179.26      192.32     13.05 o
   1  -3   9      454.37      429.94     27.30 o
   2  -3   9      158.14      148.37     10.84 o
   3  -3   9       29.69       29.86      2.33 o
   4  -3   9       30.12       29.38      2.39 o
   5  -3   9        0.50        1.33      1.61 o
   6  -3   9        4.68        4.30      2.09 o
  -7  -2   9        0.01       -1.11      1.11 o
  -6  -2   9        1.28        0.47      1.02 o
  -5  -2   9        5.94        5.60      1.21 o
  -4  -2   9       10.30       14.00      1.50 o
  -3  -2   9        9.86       11.09      1.07 o
  -2  -2   9       59.85       70.56      4.93 o
  -1  -2   9       31.97       30.80      1.59 o
   0  -2   9       74.34       82.16      4.27 o
   1  -2   9        4.41        3.61      0.68 o
   2  -2   9        6.89        6.89      1.27 o
   3  -2   9       19.52       19.87      1.89 o
   4  -2   9        0.12        1.70      1.30 o
   5  -2   9       24.68       29.83      4.43 o
   6  -2   9        0.37        1.32      1.89 o
  -7  -1   9       21.74       22.97      2.43 o
  -6  -1   9        9.42        6.72      1.38 o
  -5  -1   9       62.43       64.91      6.33 o
  -4  -1   9        9.99       12.48      1.61 o
  -3  -1   9      149.40      151.45     12.54 o
  -2  -1   9      349.58      368.28     22.69 o
  -1  -1   9      287.92      254.47     14.94 o
   0  -1   9      485.68      482.74     28.32 o
   1  -1   9       54.39       58.43      3.74 o
   2  -1   9       49.15       53.53      3.34 o
   3  -1   9        0.67        0.26      0.97 o
   4  -1   9        1.55        1.29      1.10 o
   5  -1   9        2.45        2.92      1.48 o
   6  -1   9        0.21        0.16      1.72 o
  -7   0   9        0.51       -0.11      1.22 o
  -6   0   9        1.51        0.21      1.07 o
  -5   0   9       22.74       25.76      1.95 o
  -4   0   9        2.43        1.77      0.95 o
  -3   0   9       36.55       39.44      3.86 o
  -2   0   9       50.50       50.07      4.46 o
  -1   0   9       15.09       17.45      1.27 o
   0   0   9       12.01       12.69      1.09 o
   1   0   9        0.34        0.20      0.65 o
   2   0   9       36.16       29.53      2.65 o
   3   0   9        2.59        2.33      0.88 o
   4   0   9       27.80       26.49      2.31 o
   5   0   9        4.57        2.94      1.39 o
   6   0   9        5.53        4.40      2.12 o
  -7   1   9        1.18        0.30      1.37 o
  -6   1   9        0.24        0.57      1.04 o
  -5   1   9        3.17        4.35      1.19 o
  -4   1   9       24.02       24.03      1.88 o
  -3   1   9       44.24       44.67      3.97 o
  -2   1   9      117.09      107.37      8.09 o
  -1   1   9      149.24      136.09      8.73 o
   0   1   9       14.55       12.89      1.22 o
   1   1   9       52.22       48.38      3.69 o
   2   1   9       14.45       16.76      1.56 o
   3   1   9       17.01       16.96      1.54 o
   4   1   9       14.24       13.99      1.56 o
   5   1   9        5.56        7.64      1.70 o
  -7   2   9        0.91        1.25      1.45 o
  -6   2   9        0.00        1.57      1.15 o
  -5   2   9        6.09        5.08      1.26 o
  -4   2   9        3.21        3.11      1.04 o
  -3   2   9        3.29        3.03      1.01 o
  -2   2   9       24.90       24.31      2.04 o
  -1   2   9       14.40       14.22      1.63 o
   0   2   9       20.01       19.70      1.58 o
   1   2   9       74.76       68.72      3.11 o
   2   2   9       16.83       15.69      1.47 o
   3   2   9       16.85       13.97      1.47 o
   4   2   9        2.33        2.00      1.06 o
   5   2   9        0.20        0.00      1.24 o
  -6   3   9       35.68       33.60      2.55 o
  -5   3   9        0.00        0.73      1.00 o
  -4   3   9      100.89       93.10      8.02 o
  -3   3   9        5.44        6.69      1.40 o
  -2   3   9      165.45      161.15     11.69 o
  -1   3   9       16.34       19.02      1.88 o
   0   3   9      134.96      136.97      6.17 o
   1   3   9       75.12       86.09      6.78 o
   2   3   9       50.76       50.05      2.55 o
   3   3   9       35.17       36.57      2.67 o
   4   3   9        7.45        4.84      1.25 o
   5   3   9        5.52        7.86      1.53 o
  -6   4   9        5.99        6.56      1.54 o
  -5   4   9        5.65        4.43      1.37 o
  -4   4   9       14.31       14.14      1.73 o
  -3   4   9        4.90        5.34      1.33 o
  -2   4   9        0.14       -0.09      0.93 o
  -1   4   9        4.26        3.93      1.18 o
   0   4   9       37.84       43.41      3.32 o
   1   4   9        1.44        2.34      1.03 o
   2   4   9       10.65       11.46      1.48 o
   3   4   9        3.32        2.74      1.20 o
   4   4   9        0.12       -0.26      1.04 o
  -5   5   9       15.16       13.40      2.04 o
  -4   5   9        9.11        8.84      1.79 o
  -3   5   9       32.16       36.55      2.95 o
  -2   5   9        2.77        1.80      1.18 o
  -1   5   9       49.53       61.31      3.78 o
   0   5   9       48.21       52.22      3.58 o
   1   5   9       35.70       43.67      3.02 o
   2   5   9       20.76       23.36      1.99 o
   3   5   9        6.37        8.43      1.62 o
   4   5   9        5.29        5.20      1.53 o
  -5   6   9        9.05        7.34      1.75 o
  -4   6   9        2.50        1.62      1.39 o
  -3   6   9        9.33       11.13      1.99 o
  -2   6   9       61.42       66.00      7.33 o
  -1   6   9        0.51        0.15      1.13 o
   0   6   9       75.24       77.24      5.91 o
   1   6   9        5.32        5.58      1.61 o
   2   6   9        7.51        4.19      1.30 o
   3   6   9        4.98        4.19      1.50 o
  -4   7   9        2.05        2.00      1.43 o
  -3   7   9       16.22       14.07      2.37 o
  -2   7   9       30.34       37.34      2.70 o
  -1   7   9        4.12        4.32      1.55 o
   0   7   9       35.91       41.19      3.16 o
   1   7   9        2.76        3.30      1.40 o
   2   7   9       12.68       13.08      2.69 o
  -2   8   9        3.24        4.22      1.83 o
  -1   8   9       35.02       37.99      3.88 o
   0   8   9        0.60       -0.29      1.33 o
  -2 -10  10        0.19       -0.09      1.08 o
  -1 -10  10       12.60       11.05      1.67 o
   0 -10  10       30.02       34.49      3.31 o
   1 -10  10       14.93       11.34      2.00 o
  -4  -9  10        6.86        6.83      1.54 o
  -3  -9  10       52.19       50.58      4.23 o
  -2  -9  10       46.91       43.00      2.82 o
  -1  -9  10      154.43      158.68     12.56 o
   0  -9  10       68.10       68.05      6.08 o
   1  -9  10       85.33       96.64      9.42 o
   2  -9  10       12.29        9.18      1.43 o
   3  -9  10       29.42       27.60      2.29 o
  -4  -8  10        4.88        6.28      1.28 o
  -3  -8  10       33.21       30.67      2.34 o
  -2  -8  10       61.06       61.86      5.04 o
  -1  -8  10        1.27        1.68      1.14 o
   0  -8  10      152.69      161.43     13.61 o
   1  -8  10        0.16        1.44      1.05 o
   2  -8  10       53.29       54.67      4.68 o
   3  -8  10        0.01        0.12      1.02 o
  -5  -7  10        0.49        0.17      0.98 o
  -4  -7  10        3.22        3.42      1.06 o
  -3  -7  10       59.58       62.55      3.81 o
  -2  -7  10       22.41       20.77      1.78 o
  -1  -7  10      108.91      108.92     10.60 o
   0  -7  10       23.95       27.22      1.98 o
   1  -7  10       48.42       52.45      3.85 o
   2  -7  10       34.20       35.35      2.45 o
   3  -7  10        2.64        2.97      1.15 o
   4  -7  10       27.97       26.13      2.27 o
  -6  -6  10        3.57        2.63      1.52 o
  -5  -6  10        4.45        4.89      1.46 o
  -4  -6  10        1.50        0.29      0.87 o
  -3  -6  10        1.27        2.09      0.91 o
  -2  -6  10        6.78        4.96      1.01 o
  -1  -6  10       11.17       13.79      1.54 o
   0  -6  10        7.82        7.51      1.14 o
   1  -6  10        4.52        4.99      1.03 o
   2  -6  10        2.76        3.02      0.92 o
   3  -6  10        4.34        3.19      1.11 o
   4  -6  10        7.01        7.32      1.72 o
  -6  -5  10        5.40        3.79      1.51 o
  -5  -5  10        5.87        7.19      1.58 o
  -4  -5  10       17.06       20.70      1.90 o
  -3  -5  10       22.47       19.62      1.76 o
  -2  -5  10       40.21       47.16      3.16 o
  -1  -5  10       23.58       20.42      1.44 o
   0  -5  10       19.06       24.82      1.58 o
   1  -5  10        0.03        0.59      0.75 o
   2  -5  10        8.50        8.74      1.16 o
   3  -5  10        4.29        4.52      1.25 o
   4  -5  10        2.01        2.03      1.34 o
   5  -5  10        0.01       -0.44      1.73 o
  -6  -4  10        0.03       -0.24      1.14 o
  -5  -4  10       33.86       33.35      3.53 o
  -4  -4  10        2.36        2.00      1.15 o
  -3  -4  10       56.80       56.64      3.66 o
  -2  -4  10        0.23       -0.23      0.67 o
  -1  -4  10       17.23       15.85      1.27 o
   0  -4  10        4.46        3.02      0.83 o
   1  -4  10       58.62       55.33      3.86 o
   2  -4  10        4.04        4.79      1.17 o
   3  -4  10       57.64       61.53      6.32 o
   4  -4  10        0.27        0.75      1.26 o
   5  -4  10       11.80       12.34      2.73 o
  -6  -3  10        6.03        5.79      1.45 o
  -5  -3  10        0.48        1.04      1.01 o
  -4  -3  10       21.76       21.95      1.92 o
  -3  -3  10        1.65        2.31      0.95 o
  -2  -3  10        5.18        4.35      0.93 o
  -1  -3  10        4.64        3.23      0.80 o
   0  -3  10       28.87       26.88      1.67 o
   1  -3  10        1.11        2.36      1.04 o
   2  -3  10       68.00       65.68      5.48 o
   3  -3  10        2.17        1.89      1.12 o
   4  -3  10        3.11        2.25      1.82 o
   5  -3  10        3.89        3.66      1.93 o
  -7  -2  10       11.26       10.18      2.12 o
  -6  -2  10        0.25        0.91      1.10 o
  -5  -2  10       58.91       60.10      6.35 o
  -4  -2  10        7.73        7.64      1.28 o
  -3  -2  10       25.29       25.10      2.58 o
  -2  -2  10       11.37       12.07      1.23 o
  -1  -2  10        3.32        3.68      0.89 o
   0  -2  10       49.17       46.89      2.69 o
   1  -2  10        5.82        5.12      1.10 o
   2  -2  10       52.87       52.59      4.31 o
   3  -2  10       18.37       18.40      1.93 o
   4  -2  10        4.02        5.84      1.70 o
   5  -2  10        8.43        6.62      2.27 o
  -7  -1  10        1.58        3.59      1.64 o
  -6  -1  10        0.10        1.03      1.22 o
  -5  -1  10        7.58        8.79      1.73 o
  -4  -1  10        0.42       -0.10      0.84 o
  -3  -1  10       19.67       20.92      1.80 o
  -2  -1  10       12.56       14.21      1.41 o
  -1  -1  10      174.22      177.85     10.86 o
   0  -1  10       78.62       86.18      4.69 o
   1  -1  10      274.69      257.86     15.03 o
   2  -1  10       11.80       10.50      1.27 o
   3  -1  10       75.48       71.38      5.02 o
   4  -1  10        8.50        8.35      1.88 o
   5  -1  10        5.01        1.31      1.82 o
  -7   0  10        5.75        5.35      1.83 o
  -6   0  10       40.69       34.47      3.14 o
  -5   0  10        5.11        3.23      1.17 o
  -4   0  10       46.44       45.51      4.73 o
  -3   0  10       11.55       11.10      1.41 o
  -2   0  10       41.59       35.76      2.40 o
  -1   0  10       98.18      101.78      7.32 o
   0   0  10       65.50       62.05      3.57 o
   1   0  10       65.55       58.02      2.99 o
   2   0  10       20.14       21.16      1.77 o
   3   0  10        0.10        0.20      1.08 o
   4   0  10        3.82        3.68      1.41 o
   5   0  10        1.62        1.04      1.54 o
  -6   1  10       18.10       18.10      2.49 o
  -5   1  10       14.21       12.68      1.63 o
  -4   1  10       15.37       14.81      1.67 o
  -3   1  10        0.12       -0.20      0.82 o
  -2   1  10        5.56        4.93      1.25 o
  -1   1  10       92.99      102.78      9.56 o
   0   1  10        0.61        0.85      0.79 o
   1   1  10       62.77       75.57      3.59 o
   2   1  10       15.28       16.14      1.82 o
   3   1  10        0.01       -0.46      0.89 o
   4   1  10       14.97       11.98      1.86 o
   5   1  10        4.44        4.49      1.57 o
  -6   2  10        0.00        0.06      1.19 o
  -5   2  10        0.58        0.15      1.12 o
  -4   2  10       17.37       16.30      1.72 o
  -3   2  10        0.97        1.42      1.12 o
  -2   2  10       82.82       81.25      5.50 o
  -1   2  10        7.85        6.72      1.37 o
   0   2  10       77.45       77.30      2.85 o
   1   2  10        4.04        4.12      1.14 o
   2   2  10        1.83        0.56      1.10 o
   3   2  10       22.16       21.43      2.01 o
   4   2  10        1.09        3.62      1.27 o
  -6   3  10        7.68        6.74      1.59 o
  -5   3  10        7.19        5.81      1.80 o
  -4   3  10        0.17        0.15      1.06 o
  -3   3  10       26.70       28.70      2.58 o
  -2   3  10       43.58       41.99      3.65 o
  -1   3  10       37.02       38.98      2.55 o
   0   3  10      101.28      111.29      6.23 o
   1   3  10        3.57        2.04      1.09 o
   2   3  10       29.17       33.72      2.41 o
   3   3  10        2.57        2.53      1.28 o
   4   3  10        6.61        7.38      1.63 o
  -5   4  10       13.69       13.83      2.32 o
  -4   4  10        0.04        0.01      1.35 o
  -3   4  10       35.84       30.09      2.54 o
  -2   4  10        1.03        2.18      1.24 o
  -1   4  10       49.47       44.34      3.61 o
   0   4  10       13.63       14.58      1.99 o
   1   4  10       14.59       13.20      1.97 o
   2   4  10       52.49       52.76      3.37 o
   3   4  10        0.76       -0.02      1.21 o
   4   4  10       25.55       23.25      2.35 o
  -5   5  10        0.77       -0.08      1.39 o
  -4   5  10        8.99        9.75      2.11 o
  -3   5  10        8.52        6.54      1.62 o
  -2   5  10       37.32       43.56      3.64 o
  -1   5  10       15.37       14.53      2.01 o
   0   5  10       16.85       19.41      2.24 o
   1   5  10        6.29        5.92      1.67 o
   2   5  10        3.15        2.03      1.25 o
   3   5  10        4.17        4.44      1.52 o
  -4   6  10        6.61        5.13      1.84 o
  -3   6  10       20.27       19.74      2.65 o
  -2   6  10       23.92       23.26      2.98 o
  -1   6  10        0.78        0.77      1.39 o
   0   6  10       47.59       52.56      4.37 o
   1   6  10        9.23        9.94      1.94 o
   2   6  10       27.76       27.71      2.79 o
  -2   7  10        5.01        4.77      1.74 o
  -1   7  10        0.87        2.21      1.50 o
   0   7  10        9.45        9.71      2.04 o
  -3  -9  11       24.54       24.71      2.22 o
  -2  -9  11        0.66       -0.23      1.05 o
  -1  -9  11        1.10        1.52      1.13 o
   0  -9  11        0.28        0.35      1.06 o
   1  -9  11        1.63        0.75      1.18 o
  -4  -8  11        1.31        2.22      1.27 o
  -3  -8  11        0.75        0.72      1.08 o
  -2  -8  11        0.99        0.64      1.06 o
  -1  -8  11       12.13       10.56      1.70 o
   0  -8  11        4.28        4.79      1.26 o
   1  -8  11       47.19       52.12      4.19 o
   2  -8  11        0.25        0.40      0.99 o
   3  -8  11       31.25       31.34      2.65 o
  -4  -7  11       44.90       47.35      3.78 o
  -3  -7  11        0.15        0.29      0.98 o
  -2  -7  11        2.43        1.59      1.12 o
  -1  -7  11        3.32        2.52      1.16 o
   0  -7  11        8.14        9.09      1.39 o
   1  -7  11        2.20        0.73      0.94 o
   2  -7  11        0.63        0.30      0.91 o
   3  -7  11        2.79        2.82      1.46 o
  -5  -6  11        8.75        8.85      1.80 o
  -4  -6  11       15.34       13.86      2.25 o
  -3  -6  11       22.61       21.85      1.82 o
  -2  -6  11        1.90        1.72      1.06 o
  -1  -6  11       33.03       30.18      2.46 o
   0  -6  11       33.62       38.76      2.83 o
   1  -6  11       55.98       58.60      4.85 o
   2  -6  11       30.32       38.00      2.69 o
   3  -6  11       11.74       11.63      2.14 o
   4  -6  11        9.19        9.76      2.23 o
  -5  -5  11        4.08        2.77      1.35 o
  -4  -5  11        1.13        1.70      1.19 o
  -3  -5  11        1.18        0.03      0.93 o
  -2  -5  11       19.34       18.40      2.15 o
  -1  -5  11       40.74       40.49      2.34 o
   0  -5  11       31.51       33.90      3.09 o
   1  -5  11       48.79       45.51      4.57 o
   2  -5  11        0.56        0.40      1.13 o
   3  -5  11       31.11       27.09      2.63 o
   4  -5  11       15.14       15.05      2.38 o
  -6  -4  11        0.32       -0.36      1.26 o
  -5  -4  11       27.63       26.31      3.48 o
  -4  -4  11        2.31        2.82      1.27 o
  -3  -4  11        2.24        0.58      0.99 o
  -2  -4  11       21.52       21.92      2.00 o
  -1  -4  11        0.03        0.39      0.77 o
   0  -4  11       56.67       56.90      4.60 o
   1  -4  11        0.33        0.45      1.05 o
   2  -4  11       25.75       29.31      2.42 o
   3  -4  11        1.46        2.40      1.33 o
   4  -4  11        0.56        0.60      1.72 o
  -6  -3  11        1.25        0.00      1.31 o
  -5  -3  11        1.78        0.72      1.33 o
  -4  -3  11        5.36        3.73      1.43 o
  -3  -3  11      121.64      116.54     14.21 o
  -2  -3  11        8.42        7.51      1.24 o
  -1  -3  11      233.68      226.57     13.72 o
   0  -3  11        1.84        1.70      0.97 o
   1  -3  11      140.77      127.87     10.15 o
   2  -3  11       25.23       27.03      3.05 o
   3  -3  11       15.74       12.32      1.86 o
   4  -3  11       33.99       40.73      5.67 o
  -6  -2  11        5.32        4.65      1.56 o
  -5  -2  11        5.92        4.85      1.43 o
  -4  -2  11        0.00        0.67      1.07 o
  -3  -2  11        0.01        0.62      0.91 o
  -2  -2  11        1.94        1.19      0.97 o
  -1  -2  11        0.67        3.00      1.13 o
   0  -2  11       22.15       24.24      2.10 o
   1  -2  11        0.38       -0.15      0.97 o
   2  -2  11        2.27        2.34      1.20 o
   3  -2  11        2.92        1.80      1.37 o
   4  -2  11        0.00       -1.24      1.24 o
  -6  -1  11        2.72        2.06      1.36 o
  -5  -1  11       23.99       21.05      2.40 o
  -4  -1  11       48.24       49.63      5.10 o
  -3  -1  11       80.50       77.93      6.40 o
  -2  -1  11       80.91       80.48      5.73 o
  -1  -1  11       98.35       96.26      6.43 o
   0  -1  11       86.44       87.23      5.42 o
   1  -1  11        0.93        1.06      1.03 o
   2  -1  11       71.98       64.51      4.64 o
   3  -1  11       19.35       24.62      2.62 o
   4  -1  11       24.41       23.53      2.71 o
  -6   0  11        0.00       -0.10      1.31 o
  -5   0  11        0.13        0.18      1.10 o
  -4   0  11        0.80        0.91      1.02 o
  -3   0  11        0.35        1.59      1.15 o
  -2   0  11       10.08       10.06      1.54 o
  -1   0  11        2.05        0.93      1.04 o
   0   0  11       38.90       34.63      2.27 o
   1   0  11        1.22        0.10      0.84 o
   2   0  11       33.18       31.24      2.48 o
   3   0  11        0.77       -0.15      1.26 o
   4   0  11        3.07        3.31      1.65 o
  -6   1  11        6.87        6.91      1.86 o
  -5   1  11        5.16        6.72      1.44 o
  -4   1  11       25.22       25.71      3.22 o
  -3   1  11        3.63        1.85      1.23 o
  -2   1  11       23.68       22.00      2.14 o
  -1   1  11       11.42       13.04      1.59 o
   0   1  11        3.21        3.67      1.05 o
   1   1  11       42.53       45.32      2.51 o
   2   1  11        1.24        0.57      1.12 o
   3   1  11       22.66       24.73      2.43 o
   4   1  11        0.02       -0.30      1.42 o
  -5   2  11       33.59       30.99      3.05 o
  -4   2  11        5.56        6.86      1.57 o
  -3   2  11       15.85       16.61      2.20 o
  -2   2  11       47.29       56.66      3.51 o
  -1   2  11        0.35       -0.36      1.00 o
   0   2  11      115.64      126.76      8.19 o
   1   2  11        5.12        5.50      1.32 o
   2   2  11       52.96       53.94      4.78 o
   3   2  11        6.23        7.23      1.57 o
   4   2  11        3.40        2.35      1.70 o
  -5   3  11        5.32        5.87      1.87 o
  -4   3  11       10.08        9.62      1.80 o
  -3   3  11        3.06        2.57      1.34 o
  -2   3  11        8.49        7.86      1.64 o
  -1   3  11        1.21        0.89      1.12 o
   0   3  11        0.47        1.66      1.44 o
   1   3  11        0.25        0.02      1.17 o
   2   3  11        0.00        1.29      1.20 o
   3   3  11        1.22        0.92      1.21 o
  -4   4  11       39.08       40.82      5.27 o
  -3   4  11       20.22       23.32      2.39 o
  -2   4  11       52.06       52.83      6.94 o
  -1   4  11      111.97      114.43      7.02 o
   0   4  11       32.46       35.06      4.46 o
   1   4  11       94.05      107.02      5.51 o
   2   4  11        1.64       -0.21      1.16 o
  -4   5  11        1.43        0.33      1.54 o
  -3   5  11        0.27       -0.08      1.31 o
  -2   5  11        4.75        2.98      1.50 o
  -1   5  11       12.40       11.36      2.02 o
   0   5  11        5.50        3.57      1.58 o
   1   5  11        4.53        3.34      1.59 o
  -2   6  11        0.00       -0.87      1.39 o
  -1   6  11       48.47       57.54      3.73 o
   0   6  11        3.83        4.49      1.74 o
  -3  -8  12       31.86       31.43      2.89 o
  -2  -8  12       55.92       62.27      6.12 o
  -1  -8  12       54.44       56.10      4.51 o
   0  -8  12       68.34       82.88      6.53 o
   1  -8  12       28.83       25.79      2.81 o
  -4  -7  12        0.03       -0.25      1.23 o
  -3  -7  12       21.05       26.90      4.14 o
  -2  -7  12        0.04        0.34      1.12 o
  -1  -7  12       18.77       21.89      1.96 o
   0  -7  12       15.78       19.88      1.91 o
   1  -7  12        3.10        4.16      1.39 o
   2  -7  12       39.19       39.77      3.70 o
  -4  -6  12       19.80       18.09      2.27 o
  -3  -6  12        0.57        1.02      1.21 o
  -2  -6  12       62.38       71.72      8.20 o
  -1  -6  12        0.68       -0.48      1.11 o
   0  -6  12       57.79       55.92      4.01 o
   1  -6  12        0.03        0.41      1.26 o
   2  -6  12       14.88       14.30      2.46 o
   3  -6  12        2.56        3.71      1.87 o
  -5  -5  12       14.00       15.33      2.65 o
  -4  -5  12       18.73       21.90      3.28 o
  -3  -5  12       36.68       34.26      4.03 o
  -2  -5  12       43.12       44.46      3.34 o
  -1  -5  12        0.14       -0.21      1.19 o
   0  -5  12       42.95       44.03      5.38 o
   1  -5  12       16.48       20.41      2.24 o
   2  -5  12       27.86       28.31      2.58 o
   3  -5  12       15.15       16.03      2.20 o
  -5  -4  12        1.93        3.16      1.57 o
  -4  -4  12        0.22        0.20      1.25 o
  -3  -4  12        3.35        3.95      1.53 o
  -2  -4  12       11.94       12.62      1.88 o
  -1  -4  12        0.10        1.50      1.29 o
   0  -4  12       35.03       47.43      4.45 o
   1  -4  12        0.18        0.89      1.19 o
   2  -4  12        7.17        7.04      1.66 o
   3  -4  12        2.38        2.70      1.41 o
  -5  -3  12        2.61        1.09      1.47 o
  -4  -3  12       53.78       55.78      5.94 o
  -3  -3  12        4.00        5.00      1.59 o
  -2  -3  12       13.18       14.92      2.10 o
  -1  -3  12       40.94       48.31      2.77 o
   0  -3  12        0.58        1.20      1.31 o
   1  -3  12       67.93       72.28      5.36 o
   2  -3  12        2.88        3.29      1.39 o
   3  -3  12       15.75       20.00      3.66 o
   4  -3  12        1.66        4.41      2.11 o
  -5  -2  12        6.24        4.65      1.71 o
  -4  -2  12        0.71        0.68      1.29 o
  -3  -2  12        4.97        4.69      1.55 o
  -2  -2  12       56.38       57.68      6.57 o
  -1  -2  12        0.46        1.00      1.11 o
   0  -2  12       62.42       58.12      4.35 o
   1  -2  12        2.23        2.74      1.44 o
   2  -2  12       13.58       10.82      2.11 o
   3  -2  12        8.53        8.79      1.94 o
   4  -2  12        0.00       -0.66      1.49 o
  -5  -1  12       26.86       27.21      3.53 o
  -4  -1  12        9.29        8.30      1.91 o
  -3  -1  12       42.80       46.26      3.70 o
  -2  -1  12        7.65        9.47      1.84 o
  -1  -1  12       51.10       54.34      5.38 o
   0  -1  12       30.75       38.07      2.68 o
   1  -1  12       27.84       29.33      2.80 o
   2  -1  12       10.73       12.59      2.45 o
   3  -1  12        0.54        1.00      1.65 o
  -5   0  12        2.48        2.62      1.55 o
  -4   0  12       19.15       21.23      2.78 o
  -3   0  12       12.53       11.89      1.81 o
  -2   0  12       40.26       37.67      4.02 o
  -1   0  12       28.29       29.77      2.20 o
   0   0  12       20.60       23.07      2.81 o
   1   0  12       19.97       17.31      2.02 o
   2   0  12        0.49        1.08      1.57 o
   3   0  12        8.51        9.21      2.36 o
  -5   1  12        6.94        7.42      1.82 o
  -4   1  12        1.28        1.39      1.36 o
  -3   1  12        1.13        0.11      1.17 o
  -2   1  12       10.15        6.95      1.56 o
  -1   1  12        1.60        0.06      1.03 o
   0   1  12       13.02       14.08      1.73 o
   1   1  12        1.40       -0.30      0.98 o
   2   1  12        1.07        0.82      1.25 o
   3   1  12        1.37        2.30      1.95 o
  -5   2  12        5.19        5.85      1.94 o
  -4   2  12        2.77        3.24      1.46 o
  -3   2  12       32.70       33.51      2.99 o
  -2   2  12        1.77        0.30      1.19 o
  -1   2  12       34.33       34.95      2.55 o
   0   2  12        0.18       -0.51      1.13 o
   1   2  12        4.18        3.32      1.47 o
   2   2  12        2.78        3.25      1.48 o
   3   2  12        0.36        0.11      1.59 o
  -4   3  12        7.98        8.92      1.91 o
  -3   3  12        1.10        1.17      1.33 o
  -2   3  12        2.23        1.26      1.29 o
  -1   3  12        0.79       -0.07      1.10 o
   0   3  12        0.25       -0.07      1.16 o
   1   3  12        8.46        9.74      1.90 o
   2   3  12        0.08       -0.46      1.27 o
  -3   4  12        4.46        4.00      1.64 o
  -2   4  12        7.36        6.87      1.57 o
  -1   4  12        1.07        0.21      1.34 o
   0   4  12        1.16        0.29      1.30 o
   1   4  12        1.77        2.18      1.46 o
  -2  -7  13       32.03       29.35      4.10 o
  -1  -7  13       75.10       79.14      9.71 o
   0  -7  13       12.31        7.09      2.07 o
  -3  -6  13        0.02       -0.37      1.53 o
  -2  -6  13        0.60       -0.32      1.41 o
  -1  -6  13        6.43        6.73      1.88 o
   0  -6  13        0.17       -1.29      1.62 o
   1  -6  13        2.28        2.23      1.43 o
  -4  -5  13        1.25       -0.03      1.43 o
  -3  -5  13       33.71       30.74      3.53 o
  -2  -5  13       17.29       15.15      2.81 o
  -1  -5  13       52.45       48.49      4.59 o
   0  -5  13       36.23       36.86      4.44 o
   1  -5  13       13.94       10.69      2.14 o
   2  -5  13       17.32       17.35      2.33 o
  -4  -4  13        4.90        6.17      1.84 o
  -3  -4  13        3.47        3.81      1.63 o
  -2  -4  13       26.63       28.03      7.62 o
  -1  -4  13        2.92        1.29      1.44 o
   0  -4  13        7.36        9.61      1.96 o
   1  -4  13        1.04        0.67      1.43 o
   2  -4  13        0.09        0.43      1.42 o
  -4  -3  13       11.55       11.59      2.14 o
  -3  -3  13        0.01        1.63      1.67 o
  -2  -3  13       52.91       60.03      6.85 o
  -1  -3  13        0.39        0.67      1.54 o
   0  -3  13       28.18       31.18      3.00 o
   1  -3  13        1.69        3.45      1.57 o
   2  -3  13        2.11        1.02      1.43 o
  -4  -2  13        1.93        0.80      1.64 o
  -3  -2  13       40.97       38.96      5.32 o
  -2  -2  13        0.12       -0.98      1.18 o
  -1  -2  13       11.78       12.40      2.03 o
   0  -2  13        1.72        2.14      1.47 o
   1  -2  13        1.01        0.76      1.42 o
   2  -2  13        4.95        5.31      2.08 o
  -4  -1  13        0.16       -1.49      1.49 o
  -3  -1  13        8.10        7.30      1.86 o
  -2  -1  13        0.61        0.44      1.25 o
  -1  -1  13        0.06        0.02      1.24 o
   0  -1  13        2.73        1.94      1.41 o
   1  -1  13        0.92       -0.34      1.24 o
   2  -1  13        9.52       10.43      2.51 o
  -4   0  13       15.60       17.00      2.18 o
  -3   0  13        4.15        2.45      1.36 o
  -2   0  13       10.53        7.30      1.78 o
  -1   0  13        2.29        3.20      1.50 o
   0   0  13        1.77        0.53      1.27 o
   1   0  13        5.53        5.61      1.79 o
   2   0  13        0.43        1.24      1.72 o
  -4   1  13       16.15       15.69      2.21 o
  -3   1  13        8.03        9.28      1.82 o
  -2   1  13        5.87        3.39      1.46 o
  -1   1  13       20.45       25.43      2.90 o
   0   1  13        2.55        1.43      1.47 o
   1   1  13       20.45       21.46      3.72 o
   2   1  13        0.38        0.21      1.67 o
  -3   2  13        4.05        4.01      1.61 o
  -2   2  13        4.50        3.00      1.43 o
  -1   2  13        5.21        4.67      1.46 o
   0   2  13       10.22       10.14      1.91 o
   1   2  13        0.85        0.86      1.43 o
  -2   3  13       10.34       11.23      1.86 o
  -1   3  13        9.39       10.32      2.01 o
   0   3  13       10.83       13.19      2.17 o
  -1  -5  14        0.36        0.44      1.74 o
   0  -5  14        9.06        8.08      2.09 o
  -2  -4  14        4.31        4.90      2.58 o
  -1  -4  14        7.78       10.13      3.47 o
   0  -4  14        6.05        4.82      1.79 o
  -3  -3  14        0.31        1.10      1.66 o
  -2  -3  14        2.73        2.13      1.76 o
  -1  -3  14       27.76       28.94      3.79 o
   0  -3  14        1.04        0.46      1.43 o
   1  -3  14       26.29       26.40      2.98 o
  -3  -2  14        4.24        5.31      2.15 o
  -2  -2  14        0.04       -0.28      1.37 o
  -1  -2  14       13.77       16.89      2.86 o
   0  -2  14        1.50       -0.03      1.67 o
   1  -2  14        1.39       -0.19      1.45 o
  -3  -1  14       16.81       15.74      2.50 o
  -2  -1  14        1.12        2.36      1.58 o
  -1  -1  14       25.50       28.80      3.00 o
   0  -1  14        3.38        6.91      2.28 o
  -2   0  14        6.95        4.64      1.80 o
  -1   0  14        0.23       -0.27      1.38 o
   0   0  14        0.04        0.18      1.73 o
 
